# Supplementary material for: The haplotype-phased genome assembly facilitated the deciphering of the bud dormancy-related QTLs in Prunus mume
Source: DNA Res. 2024 Dec 4;32(1):dsae034. doi: 10.1093/dnares/dsae034 (PMC11747360; doi:10.1093/dnares/dsae034)
Supplement: dsae034_suppl_Supplementary_Tables_S1-6 [file dsae034_suppl_supplementary_tables_s1-6.xlsx]

## Sheet: Supple. Table 1
Supplementary Table S1. List of the reported QTLs controlling blooming date in Prunus species
QTL Name	Year	Trait Name	Organism	LOD	Linkage Group	Population	Citation
qBD.HU	2006	bloom date	Prunus persica	7.28	LG1	Hakuho_x_UFGold	Bielenberg et al., 2015
qBD.HU	2007	bloom date	Prunus persica	14.17	LG1	Hakuho_x_UFGold	Bielenberg et al., 2015
qBD.HU	2008	bloom date	Prunus persica	17.42	LG1	Hakuho_x_UFGold	Bielenberg et al., 2015
qBD.HU	2009	bloom date	Prunus persica	13.6	LG1	Hakuho_x_UFGold	Bielenberg et al., 2015
qBD.HU	2010	bloom date	Prunus persica	9.78	LG1	Hakuho_x_UFGold	Bielenberg et al., 2015
qBD.HU	2011	bloom date	Prunus persica	4.14	LG1	Hakuho_x_UFGold	Bielenberg et al., 2015
qBD.HU	2012	bloom date	Prunus persica	10.74	LG1	Hakuho_x_UFGold	Bielenberg et al., 2015
qBD.HU	2012.2	bloom date	Prunus persica	4.84	LG1	Hakuho_x_UFGold	Bielenberg et al., 2015
qBD.CxF-G1a.2006	2006	bloom date	Prunus persica	15.78	LG1	Contender_x_Fla.92-2C-F2	Fan et al., 2010
qBD.CxF-G1a.2007	2007	bloom date	Prunus persica	11.95	LG1	Contender_x_Fla.92-2C-F2	Fan et al., 2010
qBD.CxF-G1a.2008	2008	bloom date	Prunus persica	34.56	LG1	Contender_x_Fla.92-2C-F2	Fan et al., 2010
qBD.CxF-G1a.2009	2009	bloom date	Prunus persica	24.34	LG1	Contender_x_Fla.92-2C-F2	Fan et al., 2010
qBD.CxF-G1b.2006	2006	bloom date	Prunus persica	12.71	LG1	Contender_x_Fla.92-2C-F2	Fan et al., 2010
qBD.CxF-G1c.2007	2007	bloom date	Prunus persica	7.84	LG1	Contender_x_Fla.92-2C-F2	Fan et al., 2010
qBD.GC	2012	bloom date	Prunus armeniaca	18.36	LG1	Goldrich_x_Currot	Salazar et al., 2016
qBD.GC	2013	bloom date	Prunus armeniaca	26.34	LG1	Goldrich_x_Currot	Salazar et al., 2016
qBD.GC	2014	bloom date	Prunus armeniaca	26.34	LG1	Goldrich_x_Currot	Salazar et al., 2016
qBD.V6xG-AA	2012	bloom date	Prunus persica	16.8	LG1	V6xG	Romeu et al., 2014
qBD.V6xG-EJ	2012	bloom date	Prunus persica	19.9	LG1	V6xG	Romeu et al., 2014
qBD.AJ-G1-7		bloom date	Prunus persica	3.25	LG1	Akame_x_Juseito-F2	Yamamoto et al., 2001
qBD.CxF-G1a	2006	bloom date	Prunus persica	17.3	LG1	Contender_x_Fla.92-2C-F2	Zhebentyayeva et al., 2014
qBD.CxF-G1a	2007	bloom date	Prunus persica	58	LG1	Contender_x_Fla.92-2C-F2	Zhebentyayeva et al., 2014
qBD.CxF-G1a	2008	bloom date	Prunus persica	51.2	LG1	Contender_x_Fla.92-2C-F2	Zhebentyayeva et al., 2014
qBD.CxF-G1a	2009	bloom date	Prunus persica	24.2	LG1	Contender_x_Fla.92-2C-F2	Zhebentyayeva et al., 2014
qBD.CxF-G1b	2006	bloom date	Prunus persica	11.4	LG1	Contender_x_Fla.92-2C-F2	Zhebentyayeva et al., 2014
qBD.CxF-G1c	2007	bloom date	Prunus persica	8	LG1	Contender_x_Fla.92-2C-F2	Zhebentyayeva et al., 2014
qFD.RG	2008	flowering date	Prunus avium	4.3	LG1	Regina_x_Garnet	Castède et al., 2014
qFD.RG	multiyear	flowering date	Prunus avium	14.2	LG1	Regina_x_Garnet	Castède et al., 2014
qFD.RL	2011	flowering date	Prunus avium	3.3	LG1	Regina_x_Lapins	Castède et al., 2014
qFD.RL	2012	flowering date	Prunus avium	3.2	LG1	Regina_x_Lapins	Castède et al., 2014
qFD.RL	multiyear	flowering date	Prunus avium	17.1	LG1	Regina_x_Lapins	Castède et al., 2014
qDBD.HAxRM-ch1	2011	date of budbreak	Prunus armeniaca	6.5	LG1	Harostar_x_Rouge_de_Mauves-F1	Socquet-Juglard et al., 2013
BD2013	2013	Blooming date	Prunus mume	5.03	LG1	Nanko_x_SC	Kitamura et al.,2019
qBD.CxF-G2.2006	2006	bloom date	Prunus persica	3.88	LG2	Contender_x_Fla.92-2C-F2	Fan et al., 2010
qBD.CxF-G2.2007	2007	bloom date	Prunus persica	3.35	LG2	Contender_x_Fla.92-2C-F2	Fan et al., 2010
qBD.CxF-G2.2008	2008	bloom date	Prunus persica	6.77	LG2	Contender_x_Fla.92-2C-F2	Fan et al., 2010
qBD.CxF-G2.2009	2009	bloom date	Prunus persica	6.52	LG2	Contender_x_Fla.92-2C-F2	Fan et al., 2010
qBD.JF-ch2.1	1995	bloom date	Prunus persica	4.1	LG2	Ferjalou_Jalousia_x_Fantasia-F2	Dirlewanger et al., 1999
qBD.GC	2012	bloom date	Prunus armeniaca	16.78	LG2	Goldrich_x_Currot	Salazar et al., 2016
qBD.GC	2013	bloom date	Prunus armeniaca	8.78	LG2	Goldrich_x_Currot	Salazar et al., 2016
qBD.GC	2014	bloom date	Prunus armeniaca	16.78	LG2	Goldrich_x_Currot	Salazar et al., 2016
qBD.CxF-G2	2006	bloom date	Prunus persica	3.6	LG2	Contender_x_Fla.92-2C-F2	Zhebentyayeva et al., 2014
qBD.CxF-G2	2007	bloom date	Prunus persica	4.1	LG2	Contender_x_Fla.92-2C-F2	Zhebentyayeva et al., 2014
qBD.CxF-G2	2008	bloom date	Prunus persica	10.4	LG2	Contender_x_Fla.92-2C-F2	Zhebentyayeva et al., 2014
qBD.CxF-G2	2009	bloom date	Prunus persica	7	LG2	Contender_x_Fla.92-2C-F2	Zhebentyayeva et al., 2014
qFD.RG	multiyear	flowering date	Prunus avium	10.5	LG2	Regina_x_Garnet	Castède et al., 2014
qFD.RL	multiyear	flowering date	Prunus avium	8	LG2	Regina_x_Lapins	Castède et al., 2014
qBD.V7xG-EJ	2012	bloom date	Prunus persica	5.2	LG3	V6xG	Romeu et al., 2014
qBD.V8xG-EJ	2012	bloom date	Prunus persica	3.9	LG3	V6xG	Romeu et al., 2014
qBD.AJ-G3-8.1		bloom date	Prunus persica	3.06	LG3	Akame_x_Juseito-F2	Yamamoto et al., 2001
qFD.RG	multiyear	flowering date	Prunus avium	7.4	LG3	Regina_x_Garnet	Castède et al., 2014
qBD.HU	2006	bloom date	Prunus persica	3.6	LG4	Hakuho_x_UFGold	Bielenberg et al., 2015
qBD.HU	2007	bloom date	Prunus persica	4.43	LG4	Hakuho_x_UFGold	Bielenberg et al., 2015
qBD.HU	2008	bloom date	Prunus persica	6.23	LG4	Hakuho_x_UFGold	Bielenberg et al., 2015
qBD.HU	2009	bloom date	Prunus persica	6.73	LG4	Hakuho_x_UFGold	Bielenberg et al., 2015
qBD.HU	2012	bloom date	Prunus persica	7.77	LG4	Hakuho_x_UFGold	Bielenberg et al., 2015
qBD.CxF-G4.2006	2006	bloom date	Prunus persica	6.75	LG4	Contender_x_Fla.92-2C-F2	Fan et al., 2010
qBD.CxF-G4.2007	2007	bloom date	Prunus persica	18.16	LG4	Contender_x_Fla.92-2C-F2	Fan et al., 2010
qBD.CxF-G4.2008	2008	bloom date	Prunus persica	16.43	LG4	Contender_x_Fla.92-2C-F2	Fan et al., 2010
qBD.CxF-G4.2009	2009	bloom date	Prunus persica	8.17	LG4	Contender_x_Fla.92-2C-F2	Fan et al., 2010
qBD.GC	2012	bloom date	Prunus armeniaca	50.09	LG4	Goldrich_x_Currot	Salazar et al., 2016
qBD.GC	2013	bloom date	Prunus armeniaca	50.09	LG4	Goldrich_x_Currot	Salazar et al., 2016
qBD.GC	2014	bloom date	Prunus armeniaca	46.8	LG4	Goldrich_x_Currot	Salazar et al., 2016
qLB.RD-ch4.1		late blooming	Prunus dulcis	20.2	LG4	R1000_x_Desmayo_Largueta-F1	Sanchez-Perez et al., 2012
qLB.RD-ch4		late blooming	Prunus dulcis	46.4	LG4	R1000_x_Desmayo_Largueta-F1	Sanchez-Perez et al., 2007
qBD.CxF-G4a	2006	bloom date	Prunus persica	7	LG4	Contender_x_Fla.92-2C-F2	Zhebentyayeva et al., 2014
qBD.CxF-G4a	2007	bloom date	Prunus persica	18.1	LG4	Contender_x_Fla.92-2C-F2	Zhebentyayeva et al., 2014
qBD.CxF-G4a	2008	bloom date	Prunus persica	17.8	LG4	Contender_x_Fla.92-2C-F2	Zhebentyayeva et al., 2014
qBD.CxF-G4a	2009	bloom date	Prunus persica	7.7	LG4	Contender_x_Fla.92-2C-F2	Zhebentyayeva et al., 2014
qDBD.HAxRM-ch4	2011	date of budbreak	Prunus armeniaca	3.1	LG4	Harostar_x_Rouge_de_Mauves-F1	Socquet-Juglard et al., 2013
qBD.CxF-G5.2008	2008	bloom date	Prunus persica	3.37	LG5	Contender_x_Fla.92-2C-F2	Fan et al., 2010
qBD.CxF-G5.2009	2009	bloom date	Prunus persica	4.91	LG5	Contender_x_Fla.92-2C-F2	Fan et al., 2010
qBD.AJ-G5-1		bloom date	Prunus persica	5.59	LG5	Akame_x_Juseito-F2	Yamamoto et al., 2001
qBD.CxF-G5	2008	bloom date	Prunus persica	4.2	LG5	Contender_x_Fla.92-2C-F2	Zhebentyayeva et al., 2014
qBD.CxF-G5	2009	bloom date	Prunus persica	5	LG5	Contender_x_Fla.92-2C-F2	Zhebentyayeva et al., 2014
qFD.RG	multiyear	flowering date	Prunus avium	6.8	LG5	Regina_x_Garnet	Castède et al., 2014
qBD.CxF-G6.2008	2008	bloom date	Prunus persica	3.43	LG6	Contender_x_Fla.92-2C-F2	Fan et al., 2010
qBD.GC	2012	bloom date	Prunus armeniaca	13.77	LG6	Goldrich_x_Currot	Salazar et al., 2016
qBD.GC	2013	bloom date	Prunus armeniaca	13.77	LG6	Goldrich_x_Currot	Salazar et al., 2016
qBD.V7xG-AA	2012	bloom date	Prunus persica	5.1	LG6	V6xG	Romeu et al., 2014
qBD.AJ-G6-4		bloom date	Prunus persica	3.06	LG6	Akame_x_Juseito-F2	Yamamoto et al., 2001
qBD.CxF-G6	2008	bloom date	Prunus persica	4.7	LG6	Contender_x_Fla.92-2C-F2	Zhebentyayeva et al., 2014
qFD.RG	2011	flowering date	Prunus avium	4.8	LG6	Regina_x_Garnet	Castède et al., 2014
qFD.RG	multiyear	flowering date	Prunus avium	20.5	LG6	Regina_x_Garnet	Castède et al., 2014
qBD.HU	2006	bloom date	Prunus persica	4.79	LG7	Hakuho_x_UFGold	Bielenberg et al., 2015
qBD.HU	2007	bloom date	Prunus persica	14.45	LG7	Hakuho_x_UFGold	Bielenberg et al., 2015
qBD.HU	2008	bloom date	Prunus persica	8.9	LG7	Hakuho_x_UFGold	Bielenberg et al., 2015
qBD.HU	2009	bloom date	Prunus persica	6.28	LG7	Hakuho_x_UFGold	Bielenberg et al., 2015
qBD.HU	2010	bloom date	Prunus persica	6.7	LG7	Hakuho_x_UFGold	Bielenberg et al., 2015
qBD.HU	2012	bloom date	Prunus persica	7.96	LG7	Hakuho_x_UFGold	Bielenberg et al., 2015
qBD.CxF-G7a.2006	2006	bloom date	Prunus persica	31.27	LG7	Contender_x_Fla.92-2C-F2	Fan et al., 2010
qBD.CxF-G7a.2007	2007	bloom date	Prunus persica	24.9	LG7	Contender_x_Fla.92-2C-F2	Fan et al., 2010
qBD.CxF-G7a.2008	2008	bloom date	Prunus persica	45.95	LG7	Contender_x_Fla.92-2C-F2	Fan et al., 2010
qBD.CxF-G7a.2009	2009	bloom date	Prunus persica	32.54	LG7	Contender_x_Fla.92-2C-F2	Fan et al., 2010
qBD.CxF-G7b.2007	2007	bloom date	Prunus persica	3.9	LG7	Contender_x_Fla.92-2C-F2	Fan et al., 2010
qBD.GC	2012	bloom date	Prunus armeniaca	9.79	LG7	Goldrich_x_Currot	Salazar et al., 2016
qBD.GC	2013	bloom date	Prunus armeniaca	9.79	LG7	Goldrich_x_Currot	Salazar et al., 2016
qBD.GC	2014	bloom date	Prunus armeniaca	9.33	LG7	Goldrich_x_Currot	Salazar et al., 2016
qBD.V8xG-AA	2012	bloom date	Prunus persica	4.5	LG7	V6xG	Romeu et al., 2014
qBD.V9xG-EJ	2012	bloom date	Prunus persica	3.7	LG7	V6xG	Romeu et al., 2014
qBD.V10xG-EJ	2012	bloom date	Prunus persica	3.6	LG7	V6xG	Romeu et al., 2014
qBD.CxF-G7a	2006	bloom date	Prunus persica	30.8	LG7	Contender_x_Fla.92-2C-F2	Zhebentyayeva et al., 2014
qBD.CxF-G7a	2007	bloom date	Prunus persica	44.9	LG7	Contender_x_Fla.92-2C-F2	Zhebentyayeva et al., 2014
qBD.CxF-G7a	2008	bloom date	Prunus persica	46.1	LG7	Contender_x_Fla.92-2C-F2	Zhebentyayeva et al., 2014
qBD.CxF-G7a	2009	bloom date	Prunus persica	32.1	LG7	Contender_x_Fla.92-2C-F2	Zhebentyayeva et al., 2014
qFWT.RD-ch7		flowering time	Prunus dulcis	3	LG7	R1000_x_Desmayo_Largueta-F1	Sanchez-Perez et al., 2012
qBD.GC	2012	bloom date	Prunus armeniaca	4.77	LG8	Goldrich_x_Currot	Salazar et al., 2016
qBD.CxF-G8	2006	bloom date	Prunus persica	3.1	LG8	Contender_x_Fla.92-2C-F2	Zhebentyayeva et al., 2014
qFD.RG	multiyear	flowering date	Prunus avium	6.9	LG8	Regina_x_Garnet	Castède et al., 2014

## Sheet: Supple. Table 2
Supplementary Table S2. List of the reported QTLs controlling chilling requirements of flower buds in Prunus species
QTL Name	Year	Trait Name	Organism	LOD	Linkage Group	Population	Citation
qCR.HU	2008	chilling requirement	Prunus persica	12.78	LG1	Hakuho_x_UFGold	Bielenberg et al., 2015
qCR.HU	2009	chilling requirement	Prunus persica	4.62	LG1	Hakuho_x_UFGold	Bielenberg et al., 2015
qCR.2.CxF	2008	chilling requirement	Prunus persica	44.87	LG1	Contender_x_Fla.92-2C-F2	Fan et al., 2010
qCR.2.CxF	2008.1	chilling requirement	Prunus persica	44.52	LG1	Contender_x_Fla.92-2C-F2	Fan et al., 2010
qCR.2.CxF	2009	chilling requirement	Prunus persica	18.37	LG1	Contender_x_Fla.92-2C-F2	Fan et al., 2010
qCR.2.CxF	2009	chilling requirement	Prunus persica	6.71	LG1	Contender_x_Fla.92-2C-F2	Fan et al., 2010
qCR.27.2.CxF	2009	chilling requirement	Prunus persica	18.65	LG1	Contender_x_Fla.92-2C-F2	Fan et al., 2010
qCR.27.2.CxF	2009	chilling requirement	Prunus persica	6.75	LG1	Contender_x_Fla.92-2C-F2	Fan et al., 2010
qCR.CxF	2008	chilling requirement	Prunus persica	49.54	LG1	Contender_x_Fla.92-2C-F2	Fan et al., 2010
qCR.CxF	2008.1	chilling requirement	Prunus persica	46.08	LG1	Contender_x_Fla.92-2C-F2	Fan et al., 2010
qCR.CxF	2008.2	chilling requirement	Prunus persica	47.62	LG1	Contender_x_Fla.92-2C-F2	Fan et al., 2010
qCR.CxF	2009	chilling requirement	Prunus persica	19.01	LG1	Contender_x_Fla.92-2C-F2	Fan et al., 2010
qCR.CxF	2009.1	chilling requirement	Prunus persica	7.95	LG1	Contender_x_Fla.92-2C-F2	Fan et al., 2010
qCR.CxF	2009.2	chilling requirement	Prunus persica	19.19	LG1	Contender_x_Fla.92-2C-F2	Fan et al., 2010
qCR.CxF	2009.1	chilling requirement	Prunus persica	6.58	LG1	Contender_x_Fla.92-2C-F2	Fan et al., 2010
qCR.CxF	2009.2	chilling requirement	Prunus persica	6.47	LG1	Contender_x_Fla.92-2C-F2	Fan et al., 2010
qCR.PA-ch1		chilling requirement	Prunus armeniaca	61.29	LG1	Perfection_x_A1740-F1	Olukolu et al., 2009
qCR.PA-ch2		chilling requirement	Prunus armeniaca	14.57	LG1	Perfection_x_A1740-F1	Olukolu et al., 2009
qCR.V6xG-AA.1b	2012	chilling requirement	Prunus persica	17.3	LG1	V6xG	Romeu et al., 2014
qCR.V6xG-AA.1b.1	2012	chilling requirement	Prunus persica	16.3	LG1	V6xG	Romeu et al., 2014
qCR.V6xG-AA.1b.2	2012	chilling requirement	Prunus persica	16.3	LG1	V6xG	Romeu et al., 2014
qCR.V6xG-EJ.1b	2012	chilling requirement	Prunus persica	22.1	LG1	V6xG	Romeu et al., 2014
qCR.V6xG-EJ.1b.1	2012	chilling requirement	Prunus persica	22.1	LG1	V6xG	Romeu et al., 2014
qCR.V6xG-EJ.1b.2	2012	chilling requirement	Prunus persica	22.3	LG1	V6xG	Romeu et al., 2014
qCR.2.CxF	2008	chilling requirement	Prunus persica	46.8	LG1	Contender_x_Fla.92-2C-F2	Zhebentyayeva et al., 2014
qCR.2.CxF	2009	chilling requirement	Prunus persica	17.8	LG1	Contender_x_Fla.92-2C-F2	Zhebentyayeva et al., 2014
qCR.2.CxF	2009	chilling requirement	Prunus persica	6.7	LG1	Contender_x_Fla.92-2C-F2	Zhebentyayeva et al., 2014
qCR.RG	2010	chilling requirement	Prunus avium	3.5	LG1	Regina_x_Garnet	Castède et al., 2014
qCR.RG	2012	chilling requirement	Prunus avium	3.6	LG1	Regina_x_Garnet	Castède et al., 2014
qCR.RG	multiyear	chilling requirement	Prunus avium	7.9	LG1	Regina_x_Garnet	Castède et al., 2014
qECRD.V6xG-AA.1b	2012	ecodormancy release date	Prunus persica	15.9	LG1	V6xG	Romeu et al., 2014
qECRD.V6xG-EJ.1b	2012	ecodormancy release date	Prunus persica	20.2	LG1	V6xG	Romeu et al., 2014
qEDRD.V6xG-AA.1b	2012	endodormancy release date	Prunus persica	17	LG1	V6xG	Romeu et al., 2014
qEDRD.V6xG-EJ.1b	2012	endodormancy release date	Prunus persica	20.2	LG1	V6xG	Romeu et al., 2014
qCR.HU	2008	chilling requirement	Prunus persica	7.72	LG2	Hakuho_x_UFGold	Bielenberg et al., 2015
qCR.PA-ch4		chilling requirement	Prunus armeniaca	17.29	LG2	Perfection_x_A1740-F1	Olukolu et al., 2009
qCR.PA-ch3		chilling requirement	Prunus armeniaca	63.56	LG2	Perfection_x_A1740-F1	Olukolu et al., 2009
qCR.V6xG-EJ.3a.1	2012	chilling requirement	Prunus persica	3.8	LG3	V6xG	Romeu et al., 2014
qCR.HU	2008	chilling requirement	Prunus persica	6.23	LG4	Hakuho_x_UFGold	Bielenberg et al., 2015
qCR.HU	2008.2	chilling requirement	Prunus persica	5.06	LG4	Hakuho_x_UFGold	Bielenberg et al., 2015
qCR.HU	2008.3	chilling requirement	Prunus persica	12.29	LG4	Hakuho_x_UFGold	Bielenberg et al., 2015
qCR.HU	2009	chilling requirement	Prunus persica	5.13	LG4	Hakuho_x_UFGold	Bielenberg et al., 2015
qCR.2.CxF	2008	chilling requirement	Prunus persica	9	LG4	Contender_x_Fla.92-2C-F2	Fan et al., 2010
qCR.2.CxF	2008.1	chilling requirement	Prunus persica	9.77	LG4	Contender_x_Fla.92-2C-F2	Fan et al., 2010
qCR.2.CxF	2008	chilling requirement	Prunus persica	4.27	LG4	Contender_x_Fla.92-2C-F2	Fan et al., 2010
qCR.CxF	2009	chilling requirement	Prunus persica	3.46	LG4	Contender_x_Fla.92-2C-F2	Fan et al., 2010
qCR.CxF	2009.2	chilling requirement	Prunus persica	3.55	LG4	Contender_x_Fla.92-2C-F2	Fan et al., 2010
qCR.CxF	2008	chilling requirement	Prunus persica	9.26	LG4	Contender_x_Fla.92-2C-F2	Fan et al., 2010
qCR.CxF	2008.1	chilling requirement	Prunus persica	8.18	LG4	Contender_x_Fla.92-2C-F2	Fan et al., 2010
qCR.CxF	2008.2	chilling requirement	Prunus persica	8.74	LG4	Contender_x_Fla.92-2C-F2	Fan et al., 2010
qCR.CxF	2008	chilling requirement	Prunus persica	4.35	LG4	Contender_x_Fla.92-2C-F2	Fan et al., 2010
qCR.CxF	2008.1	chilling requirement	Prunus persica	3.9	LG4	Contender_x_Fla.92-2C-F2	Fan et al., 2010
qCR.CxF	2008.2	chilling requirement	Prunus persica	4.11	LG4	Contender_x_Fla.92-2C-F2	Fan et al., 2010
qCR.RD-ch4		chilling requirement	Prunus dulcis	6.7	LG4	R1000_x_Desmayo_Largueta-F1	Sanchez-Perez et al., 2012
qCR.2.CxF	2008	chilling requirement	Prunus persica	10.3	LG4	Contender_x_Fla.92-2C-F2	Zhebentyayeva et al., 2014
qCR.2.CxF	2008	chilling requirement	Prunus persica	3	LG4	Contender_x_Fla.92-2C-F2	Zhebentyayeva et al., 2014
qCR.HU	2008	chilling requirement	Prunus persica	6	LG5	Hakuho_x_UFGold	Bielenberg et al., 2015
qCR.HU	2008.2	chilling requirement	Prunus persica	4.5	LG5	Hakuho_x_UFGold	Bielenberg et al., 2015
qCR.2.CxF	2008	chilling requirement	Prunus persica	3.73	LG5	Contender_x_Fla.92-2C-F2	Fan et al., 2010
qCR.2.CxF	2008.1	chilling requirement	Prunus persica	3.79	LG5	Contender_x_Fla.92-2C-F2	Fan et al., 2010
qCR.2.CxF	2009	chilling requirement	Prunus persica	3.96	LG5	Contender_x_Fla.92-2C-F2	Fan et al., 2010
qCR.27.2.CxF	2009	chilling requirement	Prunus persica	4.12	LG5	Contender_x_Fla.92-2C-F2	Fan et al., 2010
qCR.CxF	2009.1	chilling requirement	Prunus persica	3.4	LG5	Contender_x_Fla.92-2C-F2	Fan et al., 2010
qCR.CxF	2009	chilling requirement	Prunus persica	3.87	LG5	Contender_x_Fla.92-2C-F2	Fan et al., 2010
qCR.CxF	2009.2	chilling requirement	Prunus persica	4	LG5	Contender_x_Fla.92-2C-F2	Fan et al., 2010
qCR.CxF	2008	chilling requirement	Prunus persica	4.43	LG5	Contender_x_Fla.92-2C-F2	Fan et al., 2010
qCR.CxF	2008.1	chilling requirement	Prunus persica	4.34	LG5	Contender_x_Fla.92-2C-F2	Fan et al., 2010
qCR.CxF	2008.2	chilling requirement	Prunus persica	4.23	LG5	Contender_x_Fla.92-2C-F2	Fan et al., 2010
qCR.PA-ch5		chilling requirement	Prunus armeniaca	12.86	LG5	Perfection_x_A1740-F1	Olukolu et al., 2009
qCR.PA-ch6		chilling requirement	Prunus armeniaca	15.54	LG5	Perfection_x_A1740-F1	Olukolu et al., 2009
qCR.2.CxF	2008	chilling requirement	Prunus persica	3.9	LG5	Contender_x_Fla.92-2C-F2	Zhebentyayeva et al., 2014
qCR.2.CxF	2009	chilling requirement	Prunus persica	3.9	LG5	Contender_x_Fla.92-2C-F2	Zhebentyayeva et al., 2014
qCR.2.CxF	2008	chilling requirement	Prunus persica	3.14	LG6	Contender_x_Fla.92-2C-F2	Fan et al., 2010
qCR.2.CxF	2008.1	chilling requirement	Prunus persica	3.29	LG6	Contender_x_Fla.92-2C-F2	Fan et al., 2010
qCR.PA-ch8		chilling requirement	Prunus armeniaca	50.8	LG6	Perfection_x_A1740-F1	Olukolu et al., 2009
qCR.PA-ch7		chilling requirement	Prunus armeniaca	64.61	LG6	Perfection_x_A1740-F1	Olukolu et al., 2009
qCR.V6xG-EJ.6b.1	2012	chilling requirement	Prunus persica	3.8	LG6	V6xG	Romeu et al., 2014
qCR.2.CxF	2008	chilling requirement	Prunus persica	3.4	LG6	Contender_x_Fla.92-2C-F2	Zhebentyayeva et al., 2014
qEDRD.V6xG-EJ.6b	2012	endodormancy release date	Prunus persica	3	LG6	V6xG	Romeu et al., 2014
qCR.2.CxF	2008	chilling requirement	Prunus persica	15.89	LG7	Contender_x_Fla.92-2C-F2	Fan et al., 2010
qCR.2.CxF	2008.1	chilling requirement	Prunus persica	16.95	LG7	Contender_x_Fla.92-2C-F2	Fan et al., 2010
qCR.2.CxF	2009	chilling requirement	Prunus persica	25.68	LG7	Contender_x_Fla.92-2C-F2	Fan et al., 2010
qCR.27.2.CxF	2009	chilling requirement	Prunus persica	25.76	LG7	Contender_x_Fla.92-2C-F2	Fan et al., 2010
qCR.CxF	2009.1	chilling requirement	Prunus persica	24.28	LG7	Contender_x_Fla.92-2C-F2	Fan et al., 2010
qCR.CxF	2009	chilling requirement	Prunus persica	25.46	LG7	Contender_x_Fla.92-2C-F2	Fan et al., 2010
qCR.CxF	2009.2	chilling requirement	Prunus persica	25.52	LG7	Contender_x_Fla.92-2C-F2	Fan et al., 2010
qCR.CxF	2008	chilling requirement	Prunus persica	19.89	LG7	Contender_x_Fla.92-2C-F2	Fan et al., 2010
qCR.CxF	2008.1	chilling requirement	Prunus persica	19.54	LG7	Contender_x_Fla.92-2C-F2	Fan et al., 2010
qCR.CxF	2008.2	chilling requirement	Prunus persica	20.04	LG7	Contender_x_Fla.92-2C-F2	Fan et al., 2010
qCR.PA-ch10		chilling requirement	Prunus armeniaca	11.63	LG7	Perfection_x_A1740-F1	Olukolu et al., 2009
qCR.PA-ch9		chilling requirement	Prunus armeniaca	11.63	LG7	Perfection_x_A1740-F1	Olukolu et al., 2009
qCR.V6xG-AA.7c	2012	chilling requirement	Prunus persica	4	LG7	V6xG	Romeu et al., 2014
qCR.V6xG-AA.7c	2012	chilling requirement	Prunus persica	3.2	LG7	V6xG	Romeu et al., 2014
qCR.V6xG-AA.7c	2012	chilling requirement	Prunus persica	4	LG7	V6xG	Romeu et al., 2014
qCR.V6xG-AA.7c	2012	chilling requirement	Prunus persica	4	LG7	V6xG	Romeu et al., 2014
qCR.V6xG-AA.7c	2012	chilling requirement	Prunus persica	3.2	LG7	V6xG	Romeu et al., 2014
qCR.V6xG-AA.7c	2012	chilling requirement	Prunus persica	3.2	LG7	V6xG	Romeu et al., 2014
qCR.V6xG-AA.7c	2012	chilling requirement	Prunus persica	4	LG7	V6xG	Romeu et al., 2014
qCR.V6xG-AA.7c	2012	chilling requirement	Prunus persica	3.2	LG7	V6xG	Romeu et al., 2014
qCR.V6xG-AA.7c.1	2012	chilling requirement	Prunus persica	3.9	LG7	V6xG	Romeu et al., 2014
qCR.V6xG-AA.7c.2	2012	chilling requirement	Prunus persica	3.9	LG7	V6xG	Romeu et al., 2014
qCR.V6xG-EJ.7b	2012	chilling requirement	Prunus persica	3.7	LG7	V6xG	Romeu et al., 2014
qCR.V6xG-EJ.7b.1	2012	chilling requirement	Prunus persica	3.9	LG7	V6xG	Romeu et al., 2014
qCR.V6xG-EJ.7c	2012	chilling requirement	Prunus persica	4.5	LG7	V6xG	Romeu et al., 2014
qCR.RD-ch7		chilling requirement	Prunus dulcis	3.5	LG7	R1000_x_Desmayo_Largueta-F1	Sanchez-Perez et al., 2012
qCR.2.CxF	2008	chilling requirement	Prunus persica	17.2	LG7	Contender_x_Fla.92-2C-F2	Zhebentyayeva et al., 2014
qECRD.V6xG-AA.7c	2012	ecodormancy release date	Prunus persica	5.2	LG7	V6xG	Romeu et al., 2014
qEDRD.V6xG-AA.7c	2012	endodormancy release date	Prunus persica	3.9	LG7	V6xG	Romeu et al., 2014
qEDRD.V6xG-EJ.7c	2012	endodormancy release date	Prunus persica	3.5	LG7	V6xG	Romeu et al., 2014
qCR.HU	2008	chilling requirement	Prunus persica	8.64	LG8	Hakuho_x_UFGold	Bielenberg et al., 2015
qCR.2.CxF	2008	chilling requirement	Prunus persica	4.48	LG8	Contender_x_Fla.92-2C-F2	Fan et al., 2010
qCR.2.CxF	2008.1	chilling requirement	Prunus persica	3.6	LG8	Contender_x_Fla.92-2C-F2	Fan et al., 2010
qCR.CxF	2009	chilling requirement	Prunus persica	3.11	LG8	Contender_x_Fla.92-2C-F2	Fan et al., 2010
qCR.CxF	2008	chilling requirement	Prunus persica	4.47	LG8	Contender_x_Fla.92-2C-F2	Fan et al., 2010
qCR.CxF	2008.1	chilling requirement	Prunus persica	4.57	LG8	Contender_x_Fla.92-2C-F2	Fan et al., 2010
qCR.CxF	2008.2	chilling requirement	Prunus persica	4.81	LG8	Contender_x_Fla.92-2C-F2	Fan et al., 2010
qCR.PA-ch11		chilling requirement	Prunus armeniaca	56.44	LG8	Perfection_x_A1740-F1	Olukolu et al., 2009
qCR.2.CxF	2008	chilling requirement	Prunus persica	4	LG8	Contender_x_Fla.92-2C-F2	Zhebentyayeva et al., 2014

## Sheet: Supple. Table 3
Supplementary Table S3. HiFi reads data from the two cells of PacBio Sequel II platform

## Sheet: Supple. Table 4
Supplementary Table S4. BBCH stages and descriptions used for phenotyping
BBCH stage	Description
Leaf bud
03	End of leaf bud swelling: scales separated, light green bud sections visible
10	First leaves separating: green scales slightly open, leaves emerging

## Sheet: Supple. Table 5new
Supplementary Table S5. List of genes located within the LG4 QTL interval
1Green color indicates the refined intervals				2 Grey color indicates the low or no-expression genes		3 Expressed gene means TPM value≧1					4High confidence means the expressed gene with differential expression or variants (SNP, sINDEL, DEL, INS, INV) on the coding sequences												5 manes gene is located at the breakpoint of the chromosome 4 inversion sequence.								6Red color represent gene previously reported in the literature to be associated with cell division, hormone metabolism, and dormancy regulation.
Geneid	Chr	Start	End	Strand	Annotation	SC_Oct	SC_Nov	SC_Dec	SC_Jan	NK_Sep	NK_Oct	NK_Nov	NK_Dec	NK_Jan	Expressed gene3	DEG	snp_CDS	sindel_CDS	DEL_CDS	INV_CDS	INS_CDS	High_confidance4
Pmu.4_1G4188701	Pmu4_1	15536392	15538872	-	Serine/threonine-protein phosphatase 7 long form homolog; Protein MAIN-LIKE 32	0.197433	0.534869	0.380589	0.355473	0.0335562	0	0.158578	0.28442	0.140001	x	x	x	O	x	x	x	x
Pmu.4_1G418880	Pmu4_1	15540608	15542423	+	Protein MAINTENANCE OF MERISTEMS6	12.9191	10.2284	5.95757	2.67179	1.64116	1.86373	0.996227	1.67408	0.385715	O	O	x	x	x	x	x	O
Pmu.4_1G418890	Pmu4_1	15545428	15547257	+	Serine/threonine-protein phosphatase 7 long form homolog; Protein MAIN-LIKE 3	4.03662	4.06776	2.63151	1.20286	1.89923	0.533348	0.128837	0.657481	0	O	O	x	O	x	x	x	O
Pmu.4_1G418900	Pmu4_1	15552644	15554666	-		0	0	0	0.0215129	0	0	0	0	0	x	x	x	x	x	x	x	x
Pmu.4_1G418910	Pmu4_1	15558369	15562904	+	Protein MAINTENANCE OF MERISTEMS	3.72829	1.95133	1.54927	0.70183	4.23096	2.23961	4.38761	2.88284	1.61579	O	O	x	x	x	x	x	O
Pmu.4_1G418920	Pmu4_1	15565162	15566811	-	Transcription factor GTE8; Bromodomain-containing protein GTE8; Protein GLOBAL TRANSCRIPTION FACTOR GROUP E8;	0.104824	0.342609	0.444662	0.147565	0.0696221	0.243194	0	0.156332	0	x	x	x	x	x	x	x	x
Pmu.4_1G418930	Pmu4_1	15568316	15568663	+		0	0	0	0	0	0	0	0	0	x	x	x	x	x	x	x	x
Pmu.4_1G418940	Pmu4_1	15573358	15580246	+	Probable folate-biopterin transporter 4;	23.1594	19.5832	21.0784	14.4726	8.22362	9.3013	14.5213	13.7318	8.79888	O	O	x	x	x	x	x	O
Pmu.4_1G418950	Pmu4_1	15581223	15581980	+		1.78093	1.0009	1.45197	2.04278	1.61043	1.27812	1.86926	0.785422	1.05742	O	x	x	x	x	x	x	x
Pmu.4_1G418960	Pmu4_1	15585398	15588863	+	F-box protein CPR1; Protein CONSTITUTIVE EXPRESSER OF PR GENES 1; Protein CONSTITUTIVE EXPRESSER OF PR GENES 30	21.8681	23.4912	22.6794	25.5507	16.1964	19.8063	17.4745	19.1775	17.2913	O	x	x	x	x	x	x	x
Pmu.4_1G418970	Pmu4_1	15589188	15591492	+	Vacuolar protein sorting-associated protein 22 homolog 1; ESCRT-II complex subunit VPS22 homolog 1;	39.729	31.8397	31.6653	31.5092	13.6533	14.4047	21.0858	18.7871	17.589	O	O	x	x	x	x	x	O
Pmu.4_1G418980	Pmu4_1	15591691	15592233	-	Fatty acid desaturase 4, chloroplastic Fatty acid desaturase A Precursor;	0.273322	0	0.747625	0.707046	0	0	0.290219	0.156691	0	x	x	x	O	x	x	x	x
Pmu.4_1G418990	Pmu4_1	15592828	15593754	-	Fatty acid desaturase 4, chloroplastic Fatty acid desaturase A Precursor;	0.448353	0.343435	0.568644	3.73892	0.559959	1.49183	1.35728	0.648305	0.472483	O	O	x	x	x	x	x	O
Pmu.4_1G419000	Pmu4_1	15598731	15601391	+		0	0	0	0	0	0.0312432	0	0	0.0341364	x	x	x	x	x	x	x	x
Pmu.4_1G419010	Pmu4_1	15606668	15611300	+		22.5719	19.2528	19.6522	22.4518	12.6409	15.8357	13.6996	13.949	14.2483	O	x	x	x	x	x	x	x
Pmu.4_1G419020	Pmu4_1	15615830	15619843	+		26.9857	22.8546	22.6574	29.9516	11.6258	15.982	14.2639	14.6327	25.9176	O	O	x	x	x	x	x	x
Pmu.4_1G419030	Pmu4_1	15621424	15623019	-	Cytochrome p450	0	0.0335607	0	0.0362374	0	0	0	0	0	x	x	x	O	x	x	x	x
Pmu.4_1G419040	Pmu4_1	15623680	15628227	+		0	0	0.0183158	0.0104168	0	0	0.0172855	0.0563946	0.0375722	x	x	x	O	x	x	x	x
Pmu.4_1G419050	Pmu4_1	15629047	15630907	-	Cytochrome p450	0	0	0	0	0.0468707	0	0	0	0	x	x	x	x	x	x	x	x
Pmu.4_1G419060	Pmu4_1	15637639	15640687	+	Ankyrin repeat-containing protein At5g02620;	0.017577	0	0.0404262	0.0570949	0	0	0.0257606	0.0274247	0.0297923	x	x	x	x	x	x	x	x
Pmu.4_1G419070	Pmu4_1	15642471	15645815	+	Ankyrin repeat-containing protein At5g02620;	0.0135007	0.0835959	0.123385	0.117254	0.0509654	0.147709	0.0469831	0	0.0255986	x	x	x	O	x	x	x	x
Pmu.4_1G419080	Pmu4_1	15646664	15649113	-	Protein FATTY ACID EXPORT 5	62.7476	54.1771	49.7839	30.0605	36.3685	29.6022	33.6441	33.7341	31.4983	O	x	x	x	x	x	x	x
Pmu.4_1G419090	Pmu4_1	15649671	15650704	+		0	0.0518017	0	0	0	0	0	0	0	x	x	x	x	x	x	x	x
Pmu.4_1G419100	Pmu4_1	15651728	15653853	-		0	0	0	0	0	0	0	0	0	x	x	x	x	x	x	x	x
Pmu.4_1G419110	Pmu4_1	15657505	15659119	+	tRNA-uridine aminocarboxypropyltransferase 2 DTW domain-containing protein 2	6.84933	5.0901	4.28157	7.73449	3.05037	2.59708	2.9227	3.57168	5.60677	O	O	x	x	x	x	x	O
Pmu.4_1G419120	Pmu4_1	15663283	15666963	+	CRS2-associated factor 2, mitochondrial; Precursor;	20.0799	14.5369	11.5925	14.6164	20.3827	21.0035	25.662	23.4584	16.1983	O	x	x	x	x	x	x	x
Pmu.4_1G419130	Pmu4_1	15667268	15670155	-	Purple acid phosphatase 18; Precursor;	92.3679	62.121	61.3324	44.3429	63.0937	83.2046	67.9739	66.7555	72.3722	O	x	x	x	x	x	x	x
Pmu.4_1G419140	Pmu4_1	15671346	15685475	-	Nucleolar pre-ribosomal-associated protein 1; Nucleolar protein 254 kDa; URB1 ribosome biogenesis 1 homolog;	4.62482	3.5404	2.25995	4.68808	8.86907	6.44028	4.95386	3.99696	5.26272	O	O	x	x	x	x	x	x
Pmu.4_1G419150	Pmu4_1	15685824	15690000	+	polyadenylate-binding protein	362.094	247.435	238.817	198.381	552.419	523.476	499.599	412.519	366.272	O	O	x	x	x	x	x	O
Pmu.4_1G419160	Pmu4_1	15694533	15699760	+	Polyadenylate-binding protein-interacting protein 4; protein 4; protein-interacting protein 4; PAM2-containing protein CID4; Protein CTC-INTERACTING DOMAIN 4;	5.92063	6.01541	4.51027	5.76676	5.16827	7.41361	8.84662	8.75219	8.55956	O	x	x	x	x	x	x	x
Pmu.4_1G419170	Pmu4_1	15702676	15703269	-		0	0	0	0	0	0	0	0	0	x	x	x	x	x	x	x	x
Pmu.4_1G419180	Pmu4_1	15709097	15713437	-	Protein METABOLIC NETWORK MODULATOR 1	17.724	14.615	14.0459	11.6918	17.7168	16.1208	13.1181	15.2965	22.1051	O	O	x	x	x	x	x	O
Pmu.4_1G419190	Pmu4_1	15718447	15723177	+	Heat shock 70 kDa protein 16; Heat shock protein 70-16;	14.975	15.9342	11.3001	20.5169	16.2145	17.4545	14.9613	16.6013	25.0246	O	x	x	x	x	x	x	x
Pmu.4_1G419200	Pmu4_1	15724326	15727422	-		5.20668	4.33378	5.12747	6.17522	5.77435	5.038	5.46028	4.76305	2.69617	O	O	x	x	x	x	x	O
Pmu.4_1G419210	Pmu4_1	15728310	15729057	-		46.7462	42.5963	28.9944	6.43505	6.7239	4.85281	3.46947	3.79696	2.68663	O	O	x	x	x	x	x	O
Pmu.4_1G419220	Pmu4_1	15741342	15745864	+	Uncharacterized protein At5g41620;	50.3963	47.1597	41.2676	52.5845	37.6618	44.241	35.2481	54.6447	104.886	O	O	x	x	x	x	x	O
Pmu.4_1G419230	Pmu4_1	15746890	15747551	+	Transcription factor GTE8; Bromodomain-containing protein GTE8; Protein GLOBAL TRANSCRIPTION FACTOR GROUP E8;	4.20942	5.71239	10.2732	6.12351	16.571	5.92951	5.22684	5.70585	5.12738	O	O	x	x	x	x	x	x
Pmu.4_1G419240	Pmu4_1	15748138	15751859	-	OVARIAN TUMOR DOMAIN-containing deubiquitinating enzyme 2 domain-containing protein 2 Deubiquitinating enzyme OTU2	55.3099	52.6407	57.3749	45.6456	28.7997	34.9518	36.2411	36.8643	25.9974	O	x	x	x	x	x	x	x
Pmu.4_1G419250	Pmu4_1	15755760	15757954	-		7.1559	6.94787	7.14471	4.08596	61.7043	45.6214	53.6785	54.1096	46.3368	O	O	x	x	x	x	x	O
Pmu.4_1G419260	Pmu4_1	15758532	15760269	-		7.49141	5.99995	6.03698	2.11503	4.77749	4.87601	3.52997	3.25784	1.59647	O	O	x	x	x	x	x	O
Pmu.4_1G419270	Pmu4_1	15764989	15765339	-		2.92186	3.84012	4.53748	3.21728	7.03435	3.17172	6.27242	6.37582	4.41707	O	x	x	x	x	x	x	x
Pmu.4_1G419280	Pmu4_1	15766240	15767513	+		0	0	0	0	0.395205	0.626762	0.61727	0.674196	0.549368	x	O	x	x	x	x	x	x
Pmu.4_1G419290	Pmu4_1	15770646	15771862	-		3.75499	3.11951	2.49653	2.54022	8.7308	6.74883	5.62312	6.84096	4.39079	O	O	x	O	x	x	x	O
Pmu.4_1G419300	Pmu4_1	15775114	15777522	-		0.040993	0	0	0.0180658	2.69331	0.76814	0.65302	0.998497	0.113122	O	O	x	x	x	x	x	O
Pmu.4_1G419310	Pmu4_1	15779995	15783490	+	PsbP domain-containing protein 6, chloroplastic; OEC23-like protein 1; Precursor;	1.99967	2.03147	1.7694	14.9518	0.594042	1.24549	0.832362	1.24984	3.60471	O	O	x	x	x	x	x	O
Pmu.4_1G419320	Pmu4_1	15783750	15791550	-		0.0195288	0.0472892	0.0472999	0.191151	0.0218535	0.0310479	0.0302555	0.033066	0.089099	x	O	x	x	x	x	x	x
Pmu.4_1G419330	Pmu4_1	15795125	15795496	-		0.144065	0.471845	0	0.116991	0.458278	0.223489	0	1.40195	0.230181	O	O	O	x	x	x	x	O
Pmu.4_1G419340	Pmu4_1	15798347	15800672	-	Reactive Intermediate Deaminase A, chloroplastic 2-iminobutanoate/2-iminopropanoate deaminase; Precursor;	250.435	256.039	184.341	157.429	195.335	151.28	160.574	158.671	83.1475	O	O	x	x	x	x	x	x
Pmu.4_1G419350	Pmu4_1	15802309	15803888	-	NEP1-interacting protein 2; RING-H2 finger protein ATL25;	10.2233	4.93771	7.02662	23.8729	8.79994	3.03838	1.74268	10.4448	4.85186	O	O	O	x	x	x	x	O
Pmu.4_1G419360	Pmu4_1	15808859	15812981	+	Serine/arginine-rich splicing factor SR45a; Protein TRANSFORMER2-like;	10.3178	9.76652	12.9284	7.33425	21.7892	8.8471	13.6979	15.4064	9.3393	O	O	x	x	x	x	x	x
Pmu.4_1G419370	Pmu4_1	15817563	15821859	+	Calcium-dependent protein kinase 9; Calmodulin-domain protein kinase CDPK isoform 9;	30.2781	44.834	70.3856	36.3396	104.371	39.9819	28.0593	31.5694	29.1455	O	O	x	x	x	x	x	O
Pmu.4_1G4193805	Pmu4_1	15822748	15827070	-	Protein translation factor SUI1 homolog; Protein GOS2;	23.4453	57.8957	93.7287	32.1858	69.8529	49.0001	22.1782	58.1263	32.4593	O	O	O	x	x	x	x	O
Pmu.4_1G4193905	Pmu4_1	15838637	15839350	+		0	0	0	0	0	0	0	0	0	x	x	x	x	x	x	x	x
Pmu.4_1G419400	Pmu4_1	15840255	15840698	-		0	0	0	0	0	0	0	0	0	x	x	x	x	x	x	x	x
Pmu.4_1G419410	Pmu4_1	15841810	15842121	-		0	0	0	0	0	0	0	0	0	x	x	x	x	x	x	x	x
Pmu.4_1G419420	Pmu4_1	15845555	15846043	-		0	0	0	0	0	0	0.161134	0	0	x	x	x	x	x	x	x	x
Pmu.4_1G419430	Pmu4_1	15846174	15848512	+		0	0.0228999	0.017084	0	0.0355934	0	0.0336102	0.0357494	0.0365281	x	x	x	x	x	x	x	x
Pmu.4_1G419440	Pmu4_1	15849822	15851123	-		0	0	0	0	0	0	0	0	0	x	x	x	x	x	x	x	x
Pmu.4_1G419450	Pmu4_1	15852760	15852975	+		0	0	0	0	0	0	0	0	0	x	x	x	x	x	x	x	x
Pmu.4_1G419460	Pmu4_1	15853066	15853809	-		0	0	0	0	0	0	0	0	0	x	x	x	x	x	x	x	x
Pmu.4_1G419470	Pmu4_1	15853899	15855332	-		0	0	0	0	0	0	0	0	0	x	x	x	x	x	x	x	x
Pmu.4_1G419480	Pmu4_1	15855378	15855737	-		0	0	0	0	0	0	0	0	0	x	x	x	x	x	x	x	x
Pmu.4_1G419490	Pmu4_1	15861098	15862991	+		0	0	0	0	0	0	0	0	0	x	x	x	x	x	x	x	x
Pmu.4_1G419500	Pmu4_1	15865352	15869302	+		5.61806	5.42561	4.96547	8.05094	4.46131	4.25136	5.43474	4.19926	7.06971	O	x	x	x	x	x	x	x
Pmu.4_1G419510	Pmu4_1	15869330	15869872	+		66.3258	64.7339	67.7641	90.059	68.7591	59.5096	76.9139	74.9797	62.0977	O	x	x	x	x	x	x	x
Pmu.4_1G419520	Pmu4_1	15873171	15874403	-		4.44745	3.27218	1.69366	3.68846	4.6098	3.07882	3.95472	3.64034	4.08897	O	O	x	x	x	x	x	x
Pmu.4_1G419530	Pmu4_1	15876418	15877596	-		2.60881	2.20309	1.59695	0.684503	4.33687	7.32311	4.93665	4.16274	2.31628	O	O	x	x	x	x	x	O
Pmu.4_1G419540	Pmu4_1	15882273	15883034	-		0	0	0	0	0	0	0	0	0	x	x	x	x	x	x	x	x
Pmu.4_1G419550	Pmu4_1	15887765	15888412	-		0	0	0	0	0	0	0	0	0	x	x	x	x	x	x	x	x
Pmu.4_1G419560	Pmu4_1	15888598	15888900	-		0	0	0	0	0	0	0	0	0	x	x	x	x	x	x	x	x
Pmu.4_1G419570	Pmu4_1	15891132	15891605	+		0	0	0	0	0	0	0	0	0	x	x	x	x	x	x	x	x
Pmu.4_1G419580	Pmu4_1	15898899	15904254	+	Holliday junction resolvase MOC1, chloroplastic Protein MONOKARYOTIC CHLOROPLAST 1 Precursor;	10.939	11.3316	9.97669	21.7844	6.06889	6.92848	8.57541	9.34919	11.1246	O	O	x	x	x	x	x	x
Pmu.4_1G419590	Pmu4_1	15906831	15912764	-	Protein N-lysine methyltransferase METTL21A; HSPA lysine methyltransferase HSPA-KMT Hepatocellular carcinoma-associated antigen 557b Methyltransferase-like protein 21A;	18.4821	17.5865	15.9751	18.0005	7.59763	8.82519	13.8374	12.3756	8.58849	O	x	x	x	x	x	x	x
Pmu.4_1G419600	Pmu4_1	15913424	15913711	-		0	0	0	0	0	0	0	0	0	x	x	x	x	x	x	x	x
Pmu.4_1G419610	Pmu4_1	15914636	15914875	+		0	0	0	0	0	0	0	0	0	x	x	x	x	x	x	x	x
Pmu.4_1G419620	Pmu4_1	15915361	15916633	-		0	0	0	0	0	0	0	0	0	x	x	x	x	x	x	x	x
Pmu.4_1G419630	Pmu4_1	15919059	15919388	+		0	0	0	0	0	0	0	0	0	x	x	x	x	x	x	x	x
Pmu.4_1G419640	Pmu4_1	15919685	15919918	-		0	0	0	0	0.355782	0.331237	0	0	0	x	x	x	x	x	x	x	x
Pmu.4_1G419650	Pmu4_1	15921390	15921617	-		0	0	0	0	0	0	0	0	0	x	x	x	x	x	x	x	x
Pmu.4_1G419660	Pmu4_1	15922068	15922809	+		0	0	0	0	0	0	0	0	0	x	x	x	x	x	x	x	x
Pmu.4_1G419670	Pmu4_1	15927897	15933870	-		0	0	0	0	0	0	0.0131477	0	0	x	x	x	x	x	x	x	x
Pmu.4_1G419680	Pmu4_1	15934143	15934591	-		0	0	0	0	0	0	0	0	0.190288	x	x	x	x	x	x	x	x
Pmu.4_1G419690	Pmu4_1	15936108	15937472	-		0	0	0	0	0	0	0	0	0	x	x	x	x	x	x	x	x
Pmu.4_1G419700	Pmu4_1	15940311	15941862	+		0	0	0	0	0	0	0	0	0	x	x	x	x	x	x	x	x
Pmu.4_1G419710	Pmu4_1	15942510	15942923	+		0	0	0	0	0	0	0	0	0	x	x	O	x	x	x	x	x
Pmu.4_1G419720	Pmu4_1	15945024	15946218	-		0	0	0	0	0	0	0	0	0	x	x	x	x	x	x	x	x
Pmu.4_1G419730	Pmu4_1	15946375	15947334	-		0	0	0	0	0	0	0	0	0	x	x	x	x	x	x	x	x
Pmu.4_1G419740	Pmu4_1	15948862	15955112	+		0	0	0	0	0	0	0	0	0	x	x	x	x	x	x	x	x
Pmu.4_1G419750	Pmu4_1	15957160	15961399	-		0.0106509	0	0	0	0	0	0	0	0	x	x	x	x	x	x	x	x
Pmu.4_1G419760	Pmu4_1	15966074	15968895	+	Calcium/calmodulin-regulated receptor-like kinase 1	0	0	0	0	0	0	0	0	0	x	x	x	x	x	x	x	x
Pmu.4_1G419770	Pmu4_1	15971784	15972635	+		0	0	0	0	0	0	0	0	0	x	x	x	x	x	x	x	x
Pmu.4_1G419780	Pmu4_1	15972671	15973486	+		0	0	0	0	0	0	0	0	0	x	x	x	x	x	x	x	x
Pmu.4_1G419790	Pmu4_1	15973574	15975454	+		0	0	0	0	0	0	0	0	0	x	x	x	x	x	x	x	x
Pmu.4_1G419800	Pmu4_1	15975564	15978401	+	Gypsy retrotransposon integrase-like protein 1;	0	0	0	0	0	0	0	0	0	x	x	x	x	x	x	x	x
Pmu.4_1G419810	Pmu4_1	15978564	15979055	+		0	0	0	0	0	0	0	0	0	x	x	x	x	x	x	x	x
Pmu.4_1G419820	Pmu4_1	15979270	15982877	-		0	0.0148456	0.0115438	0	0	0	0	0	0	x	x	O	x	x	x	x	x
Pmu.4_1G419830	Pmu4_1	15990624	15992516	+	Palmitoyl-monogalactosyldiacylglycerol delta-7 desaturase, chloroplastic Acyl-lipid desaturase 3 Fatty acid desaturase 5 Fatty acid desaturase B Monogalactosyldiacylglycerol-specific palmitic acid desaturase Precursor;	10.3571	14.3497	12.7013	36.2211	10.2862	6.75754	19.1962	9.22125	8.45983	O	O	x	x	x	x	x	O
Pmu.4_1G419840	Pmu4_1	15997534	15998854	+		0	0	0	0	0	0	0	0	0	x	x	O	x	x	x	x	x
Pmu.4_1G419850	Pmu4_1	15999007	16000287	+		0	0	0	0	0	0	0	0	0	x	x	O	x	x	x	x	x
Pmu.4_1G419860	Pmu4_1	16000318	16001139	+		0	0	0	0	0	0	0	0	0	x	x	O	x	x	x	x	x
Pmu.4_1G419870	Pmu4_1	16002089	16002436	-		0	0	0	0	0	0	0	0	0	x	x	O	x	x	x	x	x
Pmu.4_1G419880	Pmu4_1	16002770	16007104	-		0	0	0	0	0	0	0	0	0	x	x	O	x	x	x	x	x
Pmu.4_1G419890	Pmu4_1	16007147	16007542	-		0	0	0	0	0	0	0	0	0	x	x	O	x	x	x	x	x
Pmu.4_1G419900	Pmu4_1	16007701	16008584	+		0	0	0	0	0	0	0	0	0	x	x	O	x	x	x	x	x
Pmu.4_1G419910	Pmu4_1	16008750	16009531	+		0	0	0	0	0	0	0	0	0	x	x	O	O	x	x	x	x
Pmu.4_1G419920	Pmu4_1	16019466	16019684	+		0	0	0	0	0	0.372406	0	0	0	x	x	x	x	x	x	x	x
Pmu.4_1G419930	Pmu4_1	16026203	16026721	+		0	0	0	0	0	0	0	0	0	x	x	O	x	x	x	x	x
Pmu.4_1G419940	Pmu4_1	16027775	16028167	+		0	0	0.104972	0	0	0	0	0	0	x	x	O	x	x	x	x	x
Pmu.4_1G419950	Pmu4_1	16029234	16030003	-		0	0	0	0	0.14919	0	0	0	0	x	x	O	x	x	x	x	x
Pmu.4_1G419960	Pmu4_1	16033243	16034149	-		0	0	0.135024	0	0	0	0	0	0	x	x	x	x	x	x	x	x
Pmu.4_1G419970	Pmu4_1	16034252	16034959	-		0.0637853	0	0.171707	0	0	0	0	0	0	x	x	x	x	x	x	x	x
Pmu.4_1G419980	Pmu4_1	16035017	16037078	-		0.0219011	0.0259762	0.0403977	0	0.334414	0.0791047	0.419713	0.0412624	0.45886	x	O	x	x	x	x	x	x
Pmu.4_1G419990	Pmu4_1	16042497	16043300	+		0	0	0	0	0	0	0	0	0	x	x	x	x	x	x	x	x
Pmu.4_1G420000	Pmu4_1	16043566	16044369	-		0	0	0.0497008	0.113055	0	0	0	0	0	x	x	x	x	x	x	x	x
Pmu.4_1G420010	Pmu4_1	16045711	16047310	+	Palmitoyl-monogalactosyldiacylglycerol delta-7 desaturase, chloroplastic Acyl-lipid desaturase 3 Fatty acid desaturase 5 Fatty acid desaturase B Monogalactosyldiacylglycerol-specific palmitic acid desaturase Precursor;	31.3849	21.1212	15.2	86.4264	6.28969	6.44728	91.3344	13.8426	47.0058	O	O	O	x	x	x	x	O
Pmu.4_1G420020	Pmu4_1	16057128	16059651	-	Peptidase_C48,Transposase_24	0	0	0	0	0	0	0	0	0	x	x	O	x	x	x	x	x
Pmu.4_1G420030	Pmu4_1	16059790	16060871	-	Peptidase_C48,Transposase_24	0	0	0	0	0	0	0	0	0	x	x	x	x	x	x	x	x
Pmu.4_1G420040	Pmu4_1	16068944	16070973	+	Signal peptidase complex subunit 3B; Microsomal signal peptidase 22 kDa subunit; 22 kDa subunit;	0	0	0	0	0	0	0	0	0	x	x	x	x	x	x	x	x
Pmu.4_1G420050	Pmu4_1	16072106	16073356	-		0	0	0	0	0	0	0	0	0	x	x	O	x	x	x	x	x
Pmu.4_1G420060	Pmu4_1	16077163	16078478	-		0	0	0	0	0	0	0	0	0	x	x	O	x	x	x	x	x
Pmu.4_1G420070	Pmu4_1	16085310	16085873	-		0	0	0	0	0	0	0	0	0	x	x	O	x	x	x	x	x
Pmu.4_1G420080	Pmu4_1	16089489	16091020	-		0	0	0	0	0	0	0	0	0	x	x	x	x	x	x	x	x
Pmu.4_1G420090	Pmu4_1	16091071	16091373	-		0	0	0	0	0	0	0	0	0	x	x	x	x	x	x	x	x
Pmu.4_1G420100	Pmu4_1	16095156	16096587	-		0	0	0	0	0	0	0	0	0	x	x	x	x	x	x	x	x
Pmu.4_1G420110	Pmu4_1	16100756	16101560	-		0	0	0	0	0	0	0	0	0	x	x	x	x	O	x	x	x
Pmu.4_1G420120	Pmu4_1	16102417	16104768	+	Zinc finger MYM-type protein 1;	0	0	0	0	0	0	0	0	0	x	x	x	x	O	x	x	x
Pmu.4_1G420130	Pmu4_1	16106203	16106920	-		0	0	0	0	0.115951	0	0	0.124299	0	x	x	O	x	x	x	x	x
Pmu.4_1G420140	Pmu4_1	16111772	16113713	+	Palmitoyl-monogalactosyldiacylglycerol delta-7 desaturase, chloroplastic Acyl-lipid desaturase 3 Fatty acid desaturase 5 Fatty acid desaturase B Monogalactosyldiacylglycerol-specific palmitic acid desaturase Precursor;	2.38413	6.58525	14.9246	6.30293	4.37372	2.19842	22.0311	20.0151	28.4049	O	O	O	x	x	x	x	O
Pmu.4_1G420150	Pmu4_1	16117583	16119645	+		0	0	0	0	0	0.0395332	0	0	0	x	x	x	x	O	x	x	x
Pmu.4_1G420160	Pmu4_1	16129098	16130674	+	Palmitoyl-monogalactosyldiacylglycerol delta-7 desaturase, chloroplastic Acyl-lipid desaturase 3 Fatty acid desaturase 5 Fatty acid desaturase B Monogalactosyldiacylglycerol-specific palmitic acid desaturase Precursor;	75.8625	138.192	120.799	185.751	33.3818	40.9099	174.909	107.71	122.142	O	O	O	x	x	x	x	O
Pmu.4_1G420170	Pmu4_1	16134690	16135526	-		0	0	0	0.0566017	0	0	0	0	0	x	x	O	x	x	x	x	x
Pmu.4_1G420180	Pmu4_1	16138861	16139073	-		0	0	0	0	0	0	0	0	0	x	x	O	x	x	x	x	x
Pmu.4_1G420190	Pmu4_1	16139831	16140951	-		0	0	0	0	0	0	0	0	0	x	x	O	x	x	x	x	x
Pmu.4_1G420200	Pmu4_1	16142768	16149932	+	Biotin carboxylase 1, chloroplastic; Acetyl-coenzyme A carboxylase biotin carboxylase subunit A 1 Precursor;	13.8546	14.3738	13.785	22.4459	13.6402	15.1763	16.8391	16.8656	23.3927	O	x	O	x	x	x	x	O
Pmu.4_1G420210	Pmu4_1	16151394	16154230	+		0	0	0.014681	0	0	0	0	0	0	x	x	O	x	x	x	x	x
Pmu.4_1G420220	Pmu4_1	16154378	16155909	+	Ubiquitin-like-specific protease ESD4; Protein EARLY IN SHORT DAYS 4;	0	0	0	0	0	0	0	0	0	x	x	O	x	x	x	x	x
Pmu.4_1G420230	Pmu4_1	16157930	16158262	+		0	0	0	0	0	0	0.471947	0	0	x	x	O	x	x	x	x	x
Pmu.4_1G420240	Pmu4_1	16161450	16161935	-		0	0	0	0	0	0	0	0	0	x	x	O	x	x	x	x	x
Pmu.4_1G420250	Pmu4_1	16162403	16162867	+		0	0	0	0	0	0	0	0	0	x	x	O	x	x	x	x	x
Pmu.4_1G420260	Pmu4_1	16165678	16166750	-	Protein FAR1-RELATED SEQUENCE 5;	0	0	0	0	0	0	0	0	0	x	x	O	x	x	x	x	x
Pmu.4_1G420270	Pmu4_1	16169743	16171079	+	Palmitoyl-monogalactosyldiacylglycerol delta-7 desaturase, chloroplastic Acyl-lipid desaturase 3 Fatty acid desaturase 5 Fatty acid desaturase B Monogalactosyldiacylglycerol-specific palmitic acid desaturase Precursor;	0.0675542	0	0	0.0786915	0	0	0	0	0	x	x	O	x	x	x	x	x
Pmu.4_1G420280	Pmu4_1	16176056	16178268	+	Zinc finger BED domain-containing protein RICESLEEPER 2; Transposase-like protein RICESLEEPER 2;	0	0	0	0	0	0	0	0	0	x	x	O	x	O	x	x	x
Pmu.4_1G420290	Pmu4_1	16182636	16189048	+	Probable magnesium transporter NIPA3;	14.0716	10.3486	12.4583	13.5594	9.62611	12.0757	10.4001	13.372	12.873	O	x	O	x	x	x	x	O
Pmu.4_1G420300	Pmu4_1	16190999	16191445	+		1.48275	1.31139	1.55109	3.22878	7.38511	4.93602	5.10216	7.28631	9.72319	O	O	O	x	x	x	x	O
Pmu.4_1G420310	Pmu4_1	16191786	16194360	+	Mitochondrial fission 1 protein A; FIS1 homolog A; Protein BIGYIN 1;	70.3858	64.0552	64.933	71.5538	53.9012	48.5283	72.8156	67.1331	45.7073	O	x	x	x	x	x	x	x
Pmu.4_1G420320	Pmu4_1	16200565	16201872	+		0	0	0	0	0	0	0	0	0	x	x	x	x	x	x	x	x
Pmu.4_1G420330	Pmu4_1	16204746	16205855	+		0	0	0	0	0	0	0	0	0	x	x	x	x	x	x	x	x
Pmu.4_1G420340	Pmu4_1	16208463	16210215	-		0	0	0	0	0	0	0	0	0	x	x	x	x	O	x	x	x
Pmu.4_1G420350	Pmu4_1	16210418	16210762	+		0	0	0	0	0	0	0	0	0	x	x	O	x	x	x	x	x
Pmu.4_1G420360	Pmu4_1	16211043	16211663	+		0	0	0	0	0	0	0	0	0	x	x	O	x	O	x	x	x
Pmu.4_1G420370	Pmu4_1	16213177	16213497	-		0	0	0	0	0	0	0	0	0	x	x	x	x	x	x	x	x
Pmu.4_1G420380	Pmu4_1	16216551	16216912	-	Ubiquitin-like-specific protease ESD4; Protein EARLY IN SHORT DAYS 4;	0	0	0	0	0	0	0	0	0	x	x	x	x	x	x	x	x
Pmu.4_1G420390	Pmu4_1	16218747	16222693	-		0	0	0	0.0146529	0	0	0	0	0	x	x	x	x	x	x	x	x
Pmu.4_1G420400	Pmu4_1	16226564	16230218	+		0	0	0	0	0	0	0	0	0	x	x	x	x	x	x	x	x
Pmu.4_1G420410	Pmu4_1	16230328	16233333	+	Uncharacterized protein K02A2.6-like	0	0	0	0	0	0	0	0	0	x	x	x	x	x	x	x	x
Pmu.4_1G420420	Pmu4_1	16233944	16235372	-		0	0	0.0291463	0	0	0	0	0	0	x	x	x	x	x	x	x	x
Pmu.4_1G420430	Pmu4_1	16237671	16237937	+		0	0	0.155993	0	0	0	0	0	0	x	x	x	x	x	x	x	x
Pmu.4_1G420440	Pmu4_1	16241918	16242792	-		0	0	0	0	0	0	0	0	0	x	x	O	x	O	x	x	x
Pmu.4_1G420450	Pmu4_1	16243058	16244743	-		0	0	0	0	0	0	0	0	0	x	x	O	x	x	x	x	x
Pmu.4_1G420460	Pmu4_1	16246038	16246322	-		0	0	0	0	0	0	0	0	0	x	x	O	x	x	x	x	x
Pmu.4_1G420470	Pmu4_1	16247958	16249414	-		0	0	0	0	0	0	0	0	0	x	x	O	x	x	x	x	x
Pmu.4_1G420480	Pmu4_1	16255028	16257100	+		0	0	0	0	0	0	0	0	0	x	x	x	x	x	x	x	x
Pmu.4_1G420490	Pmu4_1	16259512	16260027	+		0	0	0	0	0	0	0	0	0	x	x	x	x	x	x	x	x
Pmu.4_1G420500	Pmu4_1	16260802	16261305	+		0	0	0	0	0	0	0	0	0	x	x	x	x	x	x	x	x
Pmu.4_1G420510	Pmu4_1	16262318	16262623	-		0	0	0	0	0	0	0	0	0	x	x	O	x	x	x	x	x
Pmu.4_1G420520	Pmu4_1	16266357	16269061	-	Serine--glyoxylate aminotransferase Alanine--glyoxylate aminotransferase Asparagine aminotransferase Serine--pyruvate aminotransferase	39.3782	27.7009	45.8341	77.7583	16.6518	54.6908	40.7657	49.3095	58.3832	O	O	x	x	x	x	x	x
Pmu.4_1G420530	Pmu4_1	16269099	16272520	-		0.425865	0.235595	0.407609	1.23742	0.133207	0.496892	0.321619	0.380614	0.48902	O	O	O	x	x	x	x	O
Pmu.4_1G420540	Pmu4_1	16273053	16274108	+		0	0	0.0378404	0	0	0	0.074616	0	0	x	x	O	x	x	x	x	x
Pmu.4_1G420550	Pmu4_1	16274142	16274629	-		0	0	0	0	0	0	0	0	0.186141	x	x	O	x	x	x	x	x
Pmu.4_1G420560	Pmu4_1	16275070	16276832	+		0.0256154	0.048923	0	0	0.141667	0.137382	0.0445514	0.101244	0.051524	x	x	O	x	x	x	x	x
Pmu.4_1G420570	Pmu4_1	16277147	16278330	+		0	0	0.0337495	0.0488471	0	0.070218	0	0	0.0767203	x	x	O	x	x	x	x	x
Pmu.4_1G420580	Pmu4_1	16278919	16307808	-	Protein CHROMATIN REMODELING 5	9.64964	9.04758	9.50507	7.36508	10.3935	9.56682	11.7801	12.2134	11.0793	O	x	O	x	O	x	x	O
Pmu.4_1G420590	Pmu4_1	16311856	16312062	+		0	0	0	0	0	0	0	0	0	x	x	x	x	x	x	x	x
Pmu.4_1G420600	Pmu4_1	16314126	16315780	+		0	0	0	0	0	0	0	0	0	x	x	O	x	x	x	x	x
Pmu.4_1G420610	Pmu4_1	16320257	16321033	+	Zinc finger MYM-type protein 1-like	0	0	0	0	0	0	0	0	0	x	x	x	x	x	x	x	x
Pmu.4_1G420620	Pmu4_1	16323464	16323685	-		0	0	0	0	0	0	0	0	0	x	x	x	x	O	x	x	x
Pmu.4_1G420630	Pmu4_1	16323795	16326893	-		0	0	0	0	0	0	0	0	0	x	x	x	x	O	x	x	x
Pmu.4_1G420640	Pmu4_1	16326948	16327460	-		0	0	0	0	0	0	0	0	0	x	x	x	x	O	x	x	x
Pmu.4_1G420650	Pmu4_1	16330026	16335330	+	Phytochromobilin:ferredoxin oxidoreductase, chloroplastic PFB synthase PPhiB synthase Phytochromobilin synthase Precursor;	5.49676	5.59837	4.27612	8.41306	3.4882	4.38056	4.43271	5.74619	4.30701	O	x	O	x	x	x	x	O
Pmu.4_1G420660	Pmu4_1	16335862	16341007	-	Uncharacterized protein At5g02240;	11.9342	9.80121	11.9947	7.45817	5.52224	7.87395	8.43668	12.1581	7.3206	O	O	O	x	x	x	x	O
Pmu.4_1G420670	Pmu4_1	16341106	16345074	+	Protein FAR1-RELATED SEQUENCE 5;	5.11427	5.28769	4.22831	6.85669	7.46968	6.1997	6.22222	5.78787	8.23218	O	x	O	x	x	x	x	O
Pmu.4_1G420680	Pmu4_1	16346130	16346432	-		0	1.32538	2.02579	0.312711	0	0	0.520095	0.280802	0	O	O	O	x	x	x	x	O
Pmu.4_1G420690	Pmu4_1	16354808	16361713	+	Pseudouridine-5'-phosphate glycosidase glycosidase Pseudouridine monophosphate glycosidase	9.32568	9.90482	7.52349	7.04738	7.96727	7.5991	9.38471	10.6358	6.74891	O	x	x	x	x	x	x	x
Pmu.4_1G420700	Pmu4_1	16375459	16378114	+	Scarecrow-like protein 3 GRAS family protein 5;	45.5701	35.5002	27.6238	20.8048	38.3901	48.8007	42.9649	26.5769	40.5585	O	O	x	x	x	x	x	O
Pmu.4_1G420710	Pmu4_1	16379145	16383442	-	Wax ester synthase/diacylglycerol acyltransferase 4 4 Diacylglycerol O-acyltransferase WSD4 Long-chain-alcohol O-fatty-acyltransferase WSD4	23.2926	15.1331	12.7425	13.0027	18.4445	24.2579	35.7773	27.8333	31.9181	O	O	x	x	x	x	x	O
Pmu.4_1G420720	Pmu4_1	16394700	16396213	+		0	0	0	0.0312917	0	0	0	0.0552298	0	x	x	x	x	x	x	x	x
Pmu.4_1G420730	Pmu4_1	16397286	16397633	+		0	0	0	0	0	0	0	0	0	x	x	x	x	x	x	x	x
Pmu.4_1G420740	Pmu4_1	16397688	16398479	+		0	0	0	0	0	0	0	0	0	x	x	x	x	x	x	x	x
Pmu.4_1G420750	Pmu4_1	16398582	16399393	+		0	0	0	0	0	0	0	0	0	x	x	x	x	x	x	x	x
Pmu.4_1G420760	Pmu4_1	16399452	16400001	+		0	0	0	0	0	0	0	0	0	x	x	x	x	x	x	x	x
Pmu.4_1G420770	Pmu4_1	16400089	16400616	+		0	0	0	0	0	0	0	0	0	x	x	x	x	x	x	x	x
Pmu.4_1G420780	Pmu4_1	16401294	16401908	-		0	0	0	0	0	0	0	0	0	x	x	x	x	x	x	x	x
Pmu.4_1G420790	Pmu4_1	16402586	16402909	+		0	0	0	0	0	0	0	0	0	x	x	x	x	x	x	x	x
Pmu.4_1G420800	Pmu4_1	16405054	16410453	+		0.013742	0.0165324	0.0150395	0.00877327	0	0	0.0145916	0	0	x	x	x	x	x	x	x	x
Pmu.4_1G420810	Pmu4_1	16419710	16423459	+		0	0	0	0	0	0	0	0	0	x	x	O	x	x	x	x	x
Pmu.4_1G420820	Pmu4_1	16425746	16431419	-	Wax ester synthase/diacylglycerol acyltransferase 4 4 Diacylglycerol O-acyltransferase WSD4 Long-chain-alcohol O-fatty-acyltransferase WSD4	0.0174043	0.015734	0.0427814	0.166892	0.015373	0	0.0138552	0.014737	0	x	O	x	x	x	x	x	x
Pmu.4_1G420830	Pmu4_1	16434007	16434300	+		0	0	0	0	0	0	0	0	0	x	x	x	x	x	x	x	x
Pmu.4_1G420840	Pmu4_1	16454022	16458777	-	Wax ester synthase/diacylglycerol acyltransferase 4 4 Diacylglycerol O-acyltransferase WSD4 Long-chain-alcohol O-fatty-acyltransferase WSD4	0	0	0	0	0	0	0.0165147	0	0	x	x	O	x	x	x	x	x
Pmu.4_1G420850	Pmu4_1	16462137	16462439	-		0	0	0	0	0	0	0	0	0	x	x	x	x	O	x	x	x
Pmu.4_1G420860	Pmu4_1	16463148	16465656	-		0.0179992	0	0	0	0	0	0	0	0	x	x	x	x	O	x	x	x
Pmu.4_1G420870	Pmu4_1	16465714	16466001	-		0	0	0	0	0	0	0	0	0	x	x	x	x	O	x	x	x
Pmu.4_1G420880	Pmu4_1	16466143	16466355	-		0	0	0	0	0	0	0	0	0	x	x	x	x	O	x	x	x
Pmu.4_1G420890	Pmu4_1	16466461	16468220	-	transposition, RNA-mediated	0	0	0	0	0	0	0	0	0	x	x	x	x	O	x	x	x
Pmu.4_1G420900	Pmu4_1	16473922	16475906	-	Probable transcription factor KAN2; Protein KANADI 2;	206.459	150.147	179.457	94.1265	408.222	129.765	162.373	147.232	72.8769	O	O	O	x	x	x	x	O
Pmu.4_1G420910	Pmu4_1	16476598	16481030	-		72.9852	52.7548	55.4251	36.8298	176.997	74.5628	49.8727	43.8991	39.5563	O	O	O	x	x	x	x	O
Pmu.4_1G420920	Pmu4_1	16490518	16492381	-	Dehydration-responsive protein	1989.74	1132.77	751.307	200.528	2086.37	2576.4	782.384	882.597	818.595	O	O	O	x	x	x	x	O
Pmu.4_1G420930	Pmu4_1	16497941	16499153	-	Protein GAST1; Precursor;	70.3043	215.445	321.359	213.538	59.465	39.5648	85.3237	253.845	501.597	O	O	O	x	x	x	x	O
Pmu.4_1G420940	Pmu4_1	16502448	16507511	+		0.165813	0.0657961	0.0400439	0.0273049	0	0	0	0	0	x	O	x	x	x	x	x	x
Pmu.4_1G420950	Pmu4_1	16507621	16509924	+	Uncharacterized protein K02A2.6-like	0	0	0	0	0	0	0	0	0	x	x	x	x	x	x	x	x
Pmu.4_1G420960	Pmu4_1	16510033	16511112	+	Transposon Tf2-11 polyprotein; Retrotransposable element Tf2 155 kDa protein;	0	0	0	0	0	0	0	0	0	x	x	x	x	x	x	x	x
Pmu.4_1G420970	Pmu4_1	16511587	16513014	+		0.861749	0.545907	0.342342	0.187854	0	0	0	0.059582	0	x	O	x	x	x	x	x	x
Pmu.4_1G420980	Pmu4_1	16514039	16514476	-		0	0	0	0	0	0	0	0	0	x	x	x	x	x	x	x	x
Pmu.4_1G420990	Pmu4_1	16519250	16521125	+	Plant mobile domain	0	0	0	0	0	0	0	0	0	x	x	O	x	x	x	x	x
Pmu.4_1G421000	Pmu4_1	16522686	16523189	+	Uncharacterized protein K02A2.6-like	0	0	0	0	0	0	0	0	0	x	x	x	x	x	x	x	x
Pmu.4_1G421010	Pmu4_1	16523356	16523640	-		0	0	0	0	0	0	0	0	0	x	x	x	x	x	x	x	x
Pmu.4_1G421020	Pmu4_1	16523737	16525828	-	Transposon Ty3-I Gag-Pol polyprotein; Gag3-Pol3; Transposon Ty3-2 TYA-TYB polyprotein; Capsid protein; p24; Spacer peptide p3; Nucleocapsid protein p11; Ty3 protease; p16; Spacer peptide J; Reverse transcriptase/ribonuclease H; p55; Integrase p52; Integrase p49;	0	0	0	0	0	0	0	0	0	x	x	x	x	x	x	x	x
Pmu.4_1G421030	Pmu4_1	16526193	16527573	-		0	0	0	0	0	0	0	0	0	x	x	x	x	x	x	x	x
Pmu.4_1G421040	Pmu4_1	16528163	16528675	-		0	0	0	0	0	0	0	0	0	x	x	x	x	x	x	x	x
Pmu.4_1G421050	Pmu4_1	16528983	16529601	-		0	0	0	0	0	0	0	0	0	x	x	x	x	x	x	x	x
Pmu.4_1G421060	Pmu4_1	16536393	16536632	-		0	0	0	0	0	0	0	0	0	x	x	x	x	x	x	x	x
Pmu.4_1G421070	Pmu4_1	16545073	16545447	-		0	0	0	0	0	0	0	0	0	x	x	x	x	x	x	x	x
Pmu.4_1G421080	Pmu4_1	16545739	16546296	-		0	0	0	0	0	0	0	0	0	x	x	x	x	x	x	x	x
Pmu.4_1G421090	Pmu4_1	16546816	16547427	-		0	0	0	0	0	0	0	0	0	x	x	x	x	x	x	x	x
Pmu.4_1G421100	Pmu4_1	16548321	16549434	-		0	0	0	0	0	0	0	0	0	x	x	x	x	x	x	x	x
Pmu.4_1G421110	Pmu4_1	16549546	16551926	-		0	0	0	0	0	0	0	0	0	x	x	x	x	x	x	x	x
Pmu.4_1G421120	Pmu4_1	16553628	16554351	+		0	0	0	0	0	0	0	0	0	x	x	x	x	x	x	x	x
Pmu.4_1G421130	Pmu4_1	16555855	16558761	-	Transposon Ty3-G Gag-Pol polyprotein; Gag3-Pol3; Transposon Ty3-1 TYA-TYB polyprotein; Capsid protein; p24; Spacer peptide p3; Nucleocapsid protein p11; Ty3 protease; p16; Spacer peptide J; Reverse transcriptase/ribonuclease H; p55; Integrase p61; Integrase p58;	0	0	0	0	0	0	0	0	0	x	x	x	x	x	x	x	x
Pmu.4_1G421140	Pmu4_1	16559001	16560317	-	DNA RNA polymerases superfamily protein	0	0	0	0	0	0	0	0	0	x	x	x	x	x	x	x	x
Pmu.4_1G421150	Pmu4_1	16561535	16561945	-		0	0	0	0	0	0	0	0	0	x	x	x	x	x	x	x	x
Pmu.4_1G421160	Pmu4_1	16565223	16566858	+	Protein FAR-RED IMPAIRED RESPONSE 1;	0	0	0	0	0	0	0	0	0	x	x	x	x	x	x	x	x
Pmu.4_1G421170	Pmu4_1	16568409	16569022	+		0	0	0	0	0	0	0	0	0	x	x	x	x	x	x	x	x
Pmu.4_1G421180	Pmu4_1	16570180	16570794	-		0	0	0	0	0	0	0	0	0	x	x	x	x	x	x	x	x
Pmu.4_1G421190	Pmu4_1	16571265	16571750	+		0	0	0	0	0	0	0	0	0	x	x	x	x	x	x	x	x
Pmu.4_1G421200	Pmu4_1	16573985	16574770	-		0	0	0	0	0	0	0	0	0	x	x	x	x	x	x	x	x
Pmu.4_1G421210	Pmu4_1	16577236	16582907	-		0.00944856	0	0	0.0101966	0	0	0	0.0150005	0	x	x	x	x	x	x	x	x
Pmu.4_1G421220	Pmu4_1	16583125	16583673	+		0.53247	0.487842	0.450669	0.0862945	0.360892	0.151435	0.716834	0.769554	0.486544	x	x	x	x	x	x	x	x
Pmu.4_1G421230	Pmu4_1	16585981	16586349	-		0	0	0	0	0	0	0	0	0	x	x	x	x	x	x	x	x
Pmu.4_1G421240	Pmu4_1	16590378	16591043	-	gag-polypeptide of LTR copia-type	0	0	0	0	0	0	0	0	0	x	x	x	x	x	x	x	x
Pmu.4_1G421250	Pmu4_1	16593606	16595231	+		0	0	0	0	0	0	0	0	0	x	x	x	x	x	x	x	x
Pmu.4_1G421260	Pmu4_1	16596050	16596499	+		0	0	0	0	0	0	0	0	0	x	x	x	x	x	x	x	x
Pmu.4_1G421270	Pmu4_1	16608926	16610632	-	Berberine bridge enzyme-like D-2 Precursor;	0	0	0	0	0	0	0	0	0	x	x	x	x	x	x	x	x
Pmu.4_1G421280	Pmu4_1	16612509	16615395	+		0	0	0	0	0	0	0	0	0	x	x	O	x	x	x	x	x
Pmu.4_1G421290	Pmu4_1	16622468	16623205	+		0	0	0	0	0	0	0	0	0	x	x	x	x	x	x	x	x
Pmu.4_1G421300	Pmu4_1	16624330	16626103	-		0	0	0	0	0	0	0	0	0	x	x	x	x	x	x	x	x
Pmu.4_1G421310	Pmu4_1	16627658	16629448	-	transposition, RNA-mediated	0	0	0	0	0	0	0	0	0	x	x	O	x	x	x	x	x
Pmu.4_1G421320	Pmu4_1	16629687	16631735	-		0.0362162	0.0682353	0.0599626	0.0212399	0	0	0	0	0	x	x	O	x	x	x	x	x
Pmu.4_1G421330	Pmu4_1	16633644	16650538	-	Nuclear cap-binding protein subunit 1; 80 kDa nuclear cap-binding protein; 80 kDa subunit; Abscisic acid-hypersensitive protein 1; protein 1; Protein ENSALADA;	20.867	15.1526	13.7044	15.3071	19.9617	22.2759	21.0147	18.5573	19.985	O	x	O	x	x	x	x	O
Pmu.4_1G421340	Pmu4_1	16666349	16674519	-	gag-polypeptide of LTR copia-type	0.0186445	0	0.0150365	0	0	0	0	0	0.0104564	x	x	x	x	x	x	x	x
Pmu.4_1G421350	Pmu4_1	16683889	16686856	+		0	0	0	0	0.0293889	0	0	0.0281732	0	x	x	O	x	O	x	x	x
Pmu.4_1G421360	Pmu4_1	16687105	16688034	+		0	0	0	0	0	0	0	0	0	x	x	x	x	x	x	x	x
Pmu.4_1G421370	Pmu4_1	16689154	16689381	-		0	0	0	0	0	0	0	0	0	x	x	O	x	x	x	x	x
Pmu.4_1G421380	Pmu4_1	16689584	16690055	+		0	0	0	0.122532	0	0	0	0	0	x	x	x	x	x	x	x	x
Pmu.4_1G421390	Pmu4_1	16690119	16690982	+	Uncharacterized protein K02A2.6-like	0	0	0	0	0	0	0	0	0	x	x	O	x	x	x	x	x
Pmu.4_1G421400	Pmu4_1	16691242	16691526	-		0.158456	0	0	0.16623	0	0	0	0	0	x	x	O	x	x	x	x	x
Pmu.4_1G421410	Pmu4_1	16691572	16693314	-		0.411333	0.346552	0.0707169	0.326778	0	0	0	0	0	x	x	O	x	x	x	x	x
Pmu.4_1G421420	Pmu4_1	16694622	16695005	+		0	0	0	0	0	0	0	0	0	x	x	O	x	x	x	x	x
Pmu.4_1G421430	Pmu4_1	16699592	16709814	+	DDT domain-containing protein PTM DDT domain-containing protein 1 Membrane-bound transcription factor PTM PHD type transcription factor with transmembrane domains	19.2492	17.1123	15.1173	13.3978	23.633	20.6845	15.4184	16.9839	15.9942	O	x	O	x	x	x	x	O
Pmu.4_1G421440	Pmu4_1	16714833	16716309	+		0	0	0	0.0883966	0	0	0	0	0	x	x	O	x	x	x	x	x
Pmu.4_1G421450	Pmu4_1	16719614	16727937	+	Involved in chlorophyll biosynthesis. Catalyzes the insertion of magnesium ion into protoporphyrin IX to yield Mg- protoporphyrin IX	7.33643	6.13229	7.10354	31.6402	3.48591	4.57475	7.22861	6.80746	11.7324	O	O	O	x	x	x	x	O
Pmu.4_1G421460	Pmu4_1	16728872	16730195	+		0	0	0	0	0.191641	0.481757	1.06936	1.09508	0.524687	O	O	x	x	x	x	x	O
Pmu.4_1G421470	Pmu4_1	16730642	16730842	-		0	0	0	0	0.433962	0.405756	3.13181	1.70662	0.876995	O	x	x	x	x	x	x	x
Pmu.4_1G421480	Pmu4_1	16732194	16735575	+		0.32995	0.471565	0.749149	1.87408	0.108991	0.167814	0.395347	0.153339	0.592664	O	O	O	x	x	x	x	O
Pmu.4_1G421490	Pmu4_1	16740136	16746182	+		7.28186	6.53346	5.70292	8.66618	4.64726	6.53299	6.55555	5.15444	5.37143	O	x	O	O	x	x	x	O
Pmu.4_1G421500	Pmu4_1	16748807	16750958	-		0	0	0	0	0	0	0	0	0	x	x	O	x	x	x	x	x
Pmu.4_1G421510	Pmu4_1	16754335	16754975	+		0	0	0	0	0	0	0	0	0	x	x	O	x	x	x	x	x
Pmu.4_1G421520	Pmu4_1	16756829	16758324	+	Ubiquitin-conjugating enzyme E2 19; E2 ubiquitin-conjugating enzyme 19; Ubiquitin carrier protein 19;	16.7516	47.6638	36.5375	156.088	5.5982	8.25545	14.5644	15.4155	27.1581	O	O	x	x	x	x	x	O
Pmu.4_1G421530	Pmu4_1	16766613	16774405	-	THUMP domain-containing protein 1 homolog;	6.74477	6.8595	6.31081	7.00199	10.009	9.53313	7.78098	8.54693	5.05484	O	O	x	x	x	x	x	x
Pmu.4_1G421540	Pmu4_1	16781382	16782018	+		0	0	0	0	0	0	0	0	0	x	x	O	x	x	x	x	x
Pmu.4_1G421550	Pmu4_1	16785234	16785716	+		0	0	0	0	0	0	0	0	0	x	x	O	x	x	x	x	x
Pmu.4_1G421560	Pmu4_1	16808908	16812986	-	Peptidase_C48,Transposase_24	0	0	0	0	0	0	0	0	0	x	x	O	x	x	x	x	x
Pmu.4_1G421570	Pmu4_1	16816234	16816518	-		0	0	0	0	0	0	0	0	0	x	x	x	x	x	x	x	x
Pmu.4_1G421580	Pmu4_1	16818989	16819318	+		0	0	0	0	0	0	0	0	0	x	x	O	x	x	x	x	x
Pmu.4_1G421590	Pmu4_1	16819433	16820098	+	transposition, RNA-mediated	0	0	0	0	0	0	0	0	0	x	x	O	x	x	x	x	x
Pmu.4_1G421600	Pmu4_1	16820709	16821221	+		0	0	0	0	0	0	0	0	0	x	x	O	x	x	x	x	x
Pmu.4_1G421610	Pmu4_1	16822740	16823299	+		0	0	0	0	0	0	0	0	0	x	x	O	x	x	x	x	x
Pmu.4_1G421620	Pmu4_1	16824995	16825276	-		0	0	0	0	0	0	0	0	0	x	x	O	x	x	x	x	x
Pmu.4_1G421630	Pmu4_1	16825337	16825834	-		0	0	0	0	0	0	0	0	0	x	x	O	x	x	x	x	x
Pmu.4_1G421640	Pmu4_1	16825894	16827267	-		0.0718721	0	0	0	0	0	0	0	0	x	x	O	x	x	x	x	x
Pmu.4_1G421650	Pmu4_1	16827453	16827707	+		0	0	0	0	0	0	0	0	0	x	x	x	x	x	x	x	x
Pmu.4_1G421660	Pmu4_1	16832436	16832774	+		0	0	0	0	0	0	0	0	0	x	x	x	x	x	x	x	x
Pmu.4_1G421670	Pmu4_1	16835762	16837644	-		0	0	0	0	0	0	0	0	0	x	x	x	x	x	x	x	x
Pmu.4_1G421680	Pmu4_1	16837761	16844515	+	Transposon Ty3-G Gag-Pol polyprotein; Gag3-Pol3; Transposon Ty3-1 TYA-TYB polyprotein; Capsid protein; p24; Spacer peptide p3; Nucleocapsid protein p11; Ty3 protease; p16; Spacer peptide J; Reverse transcriptase/ribonuclease H; p55; Integrase p61; Integrase p58;	0	0	0	0	0	0	0	0	0	x	x	x	x	x	x	x	x
Pmu.4_1G421690	Pmu4_1	16844768	16845397	+	Transposon Tf2-6 polyprotein; Retrotransposable element Tf2 155 kDa protein;	0	0	0	0	0	0	0	0	0	x	x	x	x	x	x	x	x
Pmu.4_1G421700	Pmu4_1	16845658	16848806	-		0	0.0443995	0.0263271	0.144326	0	0	0	0	0	x	x	x	x	x	x	x	x
Pmu.4_1G421710	Pmu4_1	16849219	16851987	-		0	0	0	0	0	0	0	0	0	x	x	x	x	x	x	x	x
Pmu.4_1G421720	Pmu4_1	16859572	16860585	-		0	0	0	0	0	0	0	0	0	x	x	O	x	x	x	x	x
Pmu.4_1G421730	Pmu4_1	16862742	16864961	+	Pentatricopeptide repeat-containing protein At5g65560;	3.56171	2.9968	1.62225	3.12973	1.96379	2.47005	2.55146	1.40313	2.95666	O	O	O	x	x	x	x	O
Pmu.4_1G421740	Pmu4_1	16865166	16867590	+	Pentatricopeptide repeat-containing protein At5g65560;	3.65463	3.22543	2.17446	2.96465	1.43518	1.88339	1.68636	1.62317	1.43687	O	x	O	x	x	x	x	O
Pmu.4_1G421750	Pmu4_1	16881723	16884686	-		0	0	0	0.0146831	0	0	0	0	0	x	x	x	x	x	x	x	x
Pmu.4_1G421760	Pmu4_1	16886568	16890058	-	Gypsy retrotransposon integrase-like protein 1;	0	0	0	0	0	0	0	0	0	x	x	x	x	x	x	x	x
Pmu.4_1G421770	Pmu4_1	16890168	16890767	-		0	0	0	0	0	0	0	0	0	x	x	x	x	x	x	x	x
Pmu.4_1G421780	Pmu4_1	16890849	16893833	-		0	0	0	0	0	0	0	0	0	x	x	x	x	x	x	x	x
Pmu.4_1G421790	Pmu4_1	16894272	16894487	+		0	0	0	0	0	0	0	0	0	x	x	x	x	x	x	x	x
Pmu.4_1G421800	Pmu4_1	16897471	16907641	-	Hexokinase-3; Hexokinase-like 1;	15.8494	25.1638	31.4645	15.3388	17.476	5.80774	6.57294	9.50019	4.45417	O	O	O	x	x	x	x	O
Pmu.4_1G421810	Pmu4_1	16919428	16921536	-	Acetylajmalan esterase Precursor;	0	0	0	0	0.0413591	0	0	0	0	x	x	O	x	x	x	x	x
Pmu.4_1G421820	Pmu4_1	16924770	16926818	-		0	0	0	0	0	0	0	0	0	x	x	x	x	x	x	x	x
Pmu.4_1G421830	Pmu4_1	16927789	16928643	-		0	0	0	0	0	0	0	0	0	x	x	x	x	x	x	x	x
Pmu.4_1G421840	Pmu4_1	16928922	16930661	-		0	0	0	0	0	0	0	0	0	x	x	O	x	x	x	x	x
Pmu.4_1G421850	Pmu4_1	16934826	16935245	-		0	0	0	0	0	0	0	0	0	x	x	x	x	O	x	x	x
Pmu.4_1G421860	Pmu4_1	16935489	16941201	+	Carboxynorspermidine synthase synthase Carboxynorspermidine dehydrogenase	13.2455	9.81044	11.387	17.5316	7.15559	11.3827	12.3356	15.4633	7.24326	O	O	O	x	x	x	x	O
Pmu.4_1G421870	Pmu4_1	16944957	16945328	-		0	0	0	0	0	0	0	0	0.229675	x	x	O	x	x	x	x	x
Pmu.4_1G421880	Pmu4_1	16952669	16955708	+	Heat shock protein 90-4 Heat shock protein 81-4	0.119089	0.202583	0.12056	0.014316	0.0377883	0.0254965	0	0	0.0281668	x	x	O	x	x	x	x	x
Pmu.4_1G421890	Pmu4_1	16957876	16970265	+	DnaJ homolog subfamily C member 7;	4.71734	4.60795	3.64716	4.05913	7.09711	7.38798	5.94868	6.32253	5.8814	O	x	O	x	x	x	x	O
Pmu.4_1G421900	Pmu4_1	16976416	16978739	+	Protein FAR1-RELATED SEQUENCE 5;	0	0	0	0	0	0	0	0	0	x	x	x	x	O	x	x	x
Pmu.4_1G421910	Pmu4_1	16979932	16980513	-		0	0	0	0	0	0	0	0	0	x	x	x	x	O	x	x	x
Pmu.4_1G421920	Pmu4_1	16980984	16981469	+		0	0	0	0	0	0	0	0	0	x	x	x	x	O	x	x	x
Pmu.4_1G421930	Pmu4_1	16984494	16985030	-		0	0	0	0	0	0	0	0	0	x	x	x	x	O	x	x	x
Pmu.4_1G421940	Pmu4_1	16987917	16989712	-	Ubiquitin-like-specific protease ESD4; Protein EARLY IN SHORT DAYS 4;	0	0	0	0	0	0	0	0	0	x	x	x	x	O	x	x	x
Pmu.4_1G421950	Pmu4_1	16989762	16991589	-		0	0	0	0	0	0	0	0	0	x	x	x	x	O	x	x	x
Pmu.4_1G421960	Pmu4_1	16996575	16996853	-		0	0	0	0	0	0	0	0	0	x	x	x	x	x	x	x	x
Pmu.4_1G421970	Pmu4_1	16999227	17000464	-		0	0	0	0	0	0	0	0	0	x	x	x	x	x	x	x	x
Pmu.4_1G421980	Pmu4_1	17006978	17008450	+	Retrotrans_gag	0	0	0.0280067	0.0321627	0	0	0	0	0	x	x	O	x	x	x	x	x
Pmu.4_1G421990	Pmu4_1	17008529	17008981	+		0	0	0	0	0	0	0	0	0	x	x	x	x	x	x	x	x
Pmu.4_1G422000	Pmu4_1	17009117	17009839	+		0	0	0	0	0.115149	0	0.108636	0	0	x	x	x	x	x	x	x	x
Pmu.4_1G422010	Pmu4_1	17009912	17011294	+		0	0	0	0	0	0	0	0	0	x	x	x	x	x	x	x	x
Pmu.4_1G422020	Pmu4_1	17012121	17014088	+	Transposon Tf2-8 polyprotein; Retrotransposable element Tf2 155 kDa protein;	0.0272318	0	0.0203046	0.0293877	0.169213	0	0.0798926	0.0857221	0	x	x	O	x	x	x	x	x
Pmu.4_1G422030	Pmu4_1	17014920	17016369	-		0	0	0	0	0	0	0	0	0	x	x	x	x	x	x	x	x
Pmu.4_1G422040	Pmu4_1	17016443	17020393	-	Plant mobile domain	0	0	0.0208828	0	0.022077	0	0.0198795	0	0	x	x	x	x	x	x	x	x
Pmu.4_1G422050	Pmu4_1	17020561	17021049	+		0	0	0	0	0	0	0	0	0	x	x	x	x	x	x	x	x
Pmu.4_1G422060	Pmu4_1	17021162	17021425	+		0	0	0	0	0	0	0	0	0	x	x	x	x	x	x	x	x
Pmu.4_1G422070	Pmu4_1	17023279	17024411	-		0	0	0	0	0	0	0	0	0	x	x	x	x	x	x	x	x
Pmu.4_1G422080	Pmu4_1	17026796	17029012	-		0	0	0	0	0	0	0	0	0	x	x	x	x	x	x	x	x
Pmu.4_1G422090	Pmu4_1	17029076	17029537	-		0	0	0	0	0	0	0	0	0	x	x	x	x	x	x	x	x
Pmu.4_1G422100	Pmu4_1	17030896	17031339	+		0	0	0	0	0	0	0	0	0	x	x	x	x	x	x	x	x
Pmu.4_1G422110	Pmu4_1	17033454	17034950	+		0	0	0	0.0290719	0	0	0	0	0	x	x	x	x	x	x	x	x
Pmu.4_1G422120	Pmu4_1	17035183	17035658	-		0	0	0	0	0	0	0	0	0	x	x	x	x	x	x	x	x
Pmu.4_1G422130	Pmu4_1	17036082	17036522	-		0	0	0	0	0	0	0	0	0	x	x	x	x	x	x	x	x
Pmu.4_1G422140	Pmu4_1	17036572	17037846	-	Ribonuclease HI; HI; HI;	0	0	0	0	0	0	0	0	0	x	x	x	x	x	x	x	x
Pmu.4_1G422150	Pmu4_1	17039195	17039413	-		0	0	0	0	0	0	0	0	0	x	x	x	x	x	x	x	x
Pmu.4_1G422160	Pmu4_1	17039453	17039764	-		0	0	0	0	0	0	0	0	0	x	x	x	x	x	x	x	x
Pmu.4_1G422170	Pmu4_1	17039918	17040199	-		0	0	0	0	0	0	0	0	0	x	x	x	x	x	x	x	x
Pmu.4_1G422180	Pmu4_1	17040285	17040665	-		0	0	0	0	0	0	0	0	0	x	x	x	x	x	x	x	x
Pmu.4_1G422190	Pmu4_1	17040718	17042064	-	Retrotransposon gag protein	0	0	0	0	0	0	0	0	0	x	x	x	x	x	x	x	x
Pmu.4_1G422200	Pmu4_1	17042098	17043465	-		0	0	0	0	0	0	0	0	0	x	x	x	x	x	x	x	x
Pmu.4_1G422210	Pmu4_1	17044065	17044857	-		0	0	0	0	0	0	0	0	0	x	x	x	x	x	x	x	x
Pmu.4_1G422220	Pmu4_1	17049774	17050301	+		0	0	0	0	0	0	0	0	0	x	x	x	x	x	x	x	x
Pmu.4_1G422230	Pmu4_1	17056247	17056483	-		0	0	0	0	0	0	0	0	0	x	x	x	x	x	x	x	x
Pmu.4_1G422240	Pmu4_1	17056848	17059657	+		0	0	0	0	0	0	0	0	0	x	x	x	x	x	x	x	x
Pmu.4_1G422250	Pmu4_1	17062474	17062854	-		0	0	0	0	0	0	0	0	0	x	x	x	x	x	x	x	x
Pmu.4_1G422260	Pmu4_1	17064672	17065358	-	transposition, RNA-mediated	0	0	0	0	0	0	0	0	0	x	x	x	x	x	x	x	x
Pmu.4_1G422270	Pmu4_1	17065557	17066136	-		0	0	0	0	0	0	0	0	0	x	x	x	x	x	x	x	x
Pmu.4_1G422280	Pmu4_1	17066419	17067187	-		0	0	0	0	0	0	0	0	0	x	x	x	x	x	x	x	x
Pmu.4_1G422290	Pmu4_1	17068930	17070533	+	Glucan endo-1,3-beta-glucosidase, acidic isoform GL153; (1->3)-beta-glucan endohydrolase; Beta-1,3-endoglucanase; Precursor;	13.8181	11.0777	13.7214	1.59835	2.57492	2.45873	1.81341	14.1537	3.12242	O	O	O	x	x	x	x	O
Pmu.4_1G422300	Pmu4_1	17077233	17081150	+	source UniProtKB	0	0	0	0	0	0	0	0	0	x	x	x	x	x	x	x	x
Pmu.4_1G422310	Pmu4_1	17085293	17088645	+	Domain of unknown function (DUF4216)	0	0	0	0	0	0	0	0	0	x	x	x	x	x	x	x	x
Pmu.4_1G422320	Pmu4_1	17100783	17104348	+	Plant mobile domain	0	0	0	0	0	0	0	0	0	x	x	x	x	x	x	x	x
Pmu.4_1G422330	Pmu4_1	17104906	17105742	-	Uncharacterized protein K02A2.6-like	0	0	0	0	0	0	0	0	0	x	x	x	x	x	x	x	x
Pmu.4_1G422340	Pmu4_1	17106007	17107350	-	Uncharacterized protein K02A2.6-like	0	0	0	0	0	0	0	0	0	x	x	x	x	x	x	x	x
Pmu.4_1G422350	Pmu4_1	17107383	17107988	-	Uncharacterized protein K02A2.6-like	0	0	0	0	0	0	0	0	0	x	x	x	x	x	x	x	x
Pmu.4_1G422360	Pmu4_1	17108098	17110071	-		0	0	0	0	0	0	0	0	0	x	x	x	x	x	x	x	x
Pmu.4_1G422370	Pmu4_1	17110105	17110578	-		0	0	0	0	0	0	0	0	0	x	x	x	x	x	x	x	x
Pmu.4_1G422380	Pmu4_1	17110869	17111758	-		0.060216	0.300927	0.0931505	0	0	0	0	0	0	x	x	x	x	x	x	x	x
Pmu.4_1G422390	Pmu4_1	17123772	17125674	+		0	0	0	0	0	0	0	0	0	x	x	x	x	O	x	x	x
Pmu.4_1G422400	Pmu4_1	17125740	17127534	+	Ubiquitin-like-specific protease ESD4; Protein EARLY IN SHORT DAYS 4;	0	0	0	0	0	0	0	0	0	x	x	x	x	O	x	x	x
Pmu.4_1G422410	Pmu4_1	17130561	17131346	+		0	0	0	0	0	0	0	0	0	x	x	x	x	O	x	x	x
Pmu.4_1G422420	Pmu4_1	17133724	17134107	-		0	0	0	0	0	0	0	0	0	x	x	x	x	O	x	x	x
Pmu.4_1G422430	Pmu4_1	17134578	17135159	+		0	0	0	0	0	0	0	0	0	x	x	x	x	O	x	x	x
Pmu.4_1G422440	Pmu4_1	17136352	17138291	-	Protein FAR1-RELATED SEQUENCE 5;	0	0	0	0	0	0	0	0	0	x	x	x	x	O	x	x	x
Pmu.4_1G422450	Pmu4_1	17144540	17146193	+		0	0	0	0	0	0	0	0	0	x	x	O	x	x	x	x	x
Pmu.4_1G422460	Pmu4_1	17146341	17146922	+		0	0	0	0	0	0	0	0	0	x	x	x	x	x	x	x	x
Pmu.4_1G422470	Pmu4_1	17146991	17148515	+		0	0	0	0	0	0	0	0	0	x	x	O	x	x	x	x	x
Pmu.4_1G422480	Pmu4_1	17153772	17155533	+	Glucan endo-1,3-beta-glucosidase, acidic isoform GL153; (1->3)-beta-glucan endohydrolase; Beta-1,3-endoglucanase; Precursor;	34.2792	28.4343	84.8825	11.4754	7.6367	15.3398	12.6325	80.995	111.125	O	O	x	x	x	x	x	O
Pmu.4_1G422490	Pmu4_1	17160596	17161642	-	Domain of unknown function (DUF4216)	0	0	0	0	0	0	0	0	0	x	x	x	x	x	x	x	x
Pmu.4_1G422500	Pmu4_1	17163551	17163937	-		0	0	0	0	0	0	0	0	0	x	x	x	x	x	x	x	x
Pmu.4_1G422510	Pmu4_1	17167130	17172342	+		0	0	0	0	0	0	0	0	0	x	x	x	x	x	x	x	x
Pmu.4_1G422520	Pmu4_1	17172394	17172684	+		0	0	0	0	0	0	0	0	0	x	x	x	x	x	x	x	x
Pmu.4_1G422530	Pmu4_1	17175375	17177185	+	Heat shock protein 90-2 Heat shock protein 81-2 Protein EARLY-RESPONSIVE TO DEHYDRATION 8; Protein LOSS OF OF AVRRPM1 2; Protein MUTANT SNC1-ENHANCING 12	0	0	0	0	0	0	0	0	0.0472817	x	x	O	x	x	x	x	x
Pmu.4_1G422540	Pmu4_1	17181908	17185842	+	Probable leucine-rich repeat receptor-like protein kinase At1g35710; Precursor;	0.210437	0.0408358	0.114409	0	0.312236	0.0404235	0.0599626	0.0882324	0.0896417	x	O	O	x	O	x	x	x
Pmu.4_1G422550	Pmu4_1	17190006	17190662	-		0	0	0	0	0	0	0	0	0	x	x	x	x	x	x	x	x
Pmu.4_1G422560	Pmu4_1	17196076	17196972	+	Glucan endo-1,3-beta-glucosidase (1->3)-beta-glucan endohydrolase Beta-1,3-endoglucanase Precursor;	0	0	0	0	0	0	0	0	0	x	x	x	x	x	x	x	x
Pmu.4_1G422570	Pmu4_1	17204338	17206815	+	MuDR family transposase	0	0	0.0161257	0	0	0	0	0	0	x	x	x	x	O	x	x	x
Pmu.4_1G422580	Pmu4_1	17207425	17216516	-		0	0	0	0	0.0313854	0	0.0172776	0	0	x	x	x	x	O	x	x	x
Pmu.4_1G422590	Pmu4_1	17222619	17224131	+	Glucan endo-1,3-beta-glucosidase (1->3)-beta-glucan endohydrolase Beta-1,3-endoglucanase Precursor;	0.0652691	0.186816	0.10821	1.00525	0.130951	0.317489	0.363813	0.340975	0.402674	O	O	x	x	x	x	x	x
Pmu.4_1G422600	Pmu4_1	17224304	17225277	-		0.211434	0.562067	0.29597	0.741437	0	0.510521	0.403749	0.178983	0.175633	x	x	O	x	x	x	x	x
Pmu.4_1G422610	Pmu4_1	17231736	17233093	-		0.0665096	0.0394425	0.0303784	0	0	0	0	0	0	x	x	O	x	x	x	x	x
Pmu.4_1G422620	Pmu4_1	17241796	17246573	-	Zinc finger CCCH domain-containing protein 55;	39.0384	31.2336	23.7129	47.8856	37.1759	43.5917	37.7297	48.1592	50.6717	O	x	x	x	x	x	x	x
Pmu.4_1G422630	Pmu4_1	17254495	17255479	+		0	0	0	0	0	0	0.0797402	0	0	x	x	x	x	x	x	x	x
Pmu.4_1G422640	Pmu4_1	17272238	17275755	-	Zinc finger CCCH domain-containing protein 22;	113.775	107.703	62.3112	91.6464	153.608	130.804	83.2824	106.424	78.4079	O	x	O	x	x	x	x	O
Pmu.4_1G422650	Pmu4_1	17277321	17282868	-	RNA-binding protein Y14 RNA-binding protein 8A	20.8373	22.0348	23.3377	33.7894	18.9674	16.6873	18.983	17.3491	18.1292	O	x	x	x	x	x	x	x
Pmu.4_1G422660	Pmu4_1	17287586	17289445	+		0	0	0	0	0	0	0	0	0	x	x	O	O	x	x	x	x
Pmu.4_1G422670	Pmu4_1	17292354	17292886	-		0	0	0	0	0	0	0	0	0	x	x	x	x	x	x	x	x
Pmu.4_1G422680	Pmu4_1	17300751	17312647	-	Zinc finger MYM-type protein 1;	1.73569	1.12638	1.30197	1.46955	2.40498	2.395	3.17992	2.86213	3.53384	O	O	O	x	x	x	x	O
Pmu.4_1G422690	Pmu4_1	17315880	17318393	+		0	0	0	0	0	0	0	0	0	x	x	x	x	x	x	x	x
Pmu.4_1G422700	Pmu4_1	17318451	17322173	+	Uncharacterized protein K02A2.6-like	0	0.014387	0	0	0	0	0	0	0	x	x	x	x	x	x	x	x
Pmu.4_1G422710	Pmu4_1	17322601	17328715	-		0	0	0	0	0	0	0.0128445	0	0	x	x	x	x	x	x	x	x
Pmu.4_1G422720	Pmu4_1	17329263	17329523	+		0.662679	1.07137	0.775425	0.878039	0.334201	0	0	0.320375	0	O	x	x	x	O	x	x	O
Pmu.4_1G422730	Pmu4_1	17339182	17340123	-		0	0	0	0	0	0	0	0	0	x	x	O	x	x	x	x	x
Pmu.4_1G422740	Pmu4_1	17341463	17343838	+		0	0	0	0	0	0	0	0	0	x	x	x	x	x	x	x	x
Pmu.4_1G422750	Pmu4_1	17344679	17345428	+		0	0	0	0	0	0	0	0	0	x	x	x	x	x	x	x	x
Pmu.4_1G422760	Pmu4_1	17345962	17347283	+		0	0	0	0	0	0	0	0	0	x	x	x	x	x	x	x	x
Pmu.4_1G422770	Pmu4_1	17347317	17347868	+		0	0	0	0	0	0	0	0	0	x	x	x	x	x	x	x	x
Pmu.4_1G422780	Pmu4_1	17348237	17349160	-		0	0	0	0	0	0	0	0	0	x	x	x	x	x	x	x	x
Pmu.4_1G422790	Pmu4_1	17349194	17351234	-		0	0	0	0	0	0	0	0	0	x	x	x	x	x	x	x	x
Pmu.4_1G422800	Pmu4_1	17351665	17351976	-		0	0	0	0	0	0	0	0	0	x	x	O	x	x	x	x	x
Pmu.4_1G422810	Pmu4_1	17352978	17353310	+		0	0	0	0	0	0	0	0	0	x	x	O	x	x	x	x	x
Pmu.4_1G422820	Pmu4_1	17359416	17364610	-	Exosome complex component RRP45B Protein ECERIFERUM 7 RNA-processing protein CER7; RRP45 homolog B Ribosomal RNA-processing protein 45B	29.4262	21.8489	16.2925	27.1869	22.5127	23.6467	25.193	27.028	18.1643	O	x	x	x	x	x	x	x
Pmu.4_1G422830	Pmu4_1	17365890	17368535	+		0	0	0.0157408	0	0	0	0	0	0.032361	x	x	x	x	x	x	x	x
Pmu.4_1G422840	Pmu4_1	17377215	17383258	-	ABC transporter G family member 15; transporter ABCG.15; White-brown complex homolog protein 15; White-brown complex homolog protein 22;	28.1176	27.8748	23.2586	21.5645	27.7922	21.1522	33.08	38.6136	46.6613	O	O	O	x	x	x	x	O
Pmu.4_1G422850	Pmu4_1	17389420	17389770	-		0	0	0	0	0	0	0	0	0	x	x	O	x	x	x	x	x
Pmu.4_1G422860	Pmu4_1	17399869	17405371	+		8.09541	4.66758	3.12027	5.62206	1.43041	2.95827	1.2865	1.23437	2.2166	O	O	x	x	x	x	x	O
Pmu.4_1G422870	Pmu4_1	17405412	17405678	-		43.2838	17.0275	14.5557	21.5332	8.25358	25.2215	10.0118	11.2745	13.1513	O	O	O	x	x	x	x	O
Pmu.4_1G422880	Pmu4_1	17405749	17408926	+	Plant mobile domain	37.9359	20.7468	14.2328	20.2588	18.7914	25.7762	14.8256	14.8319	17.3734	O	O	O	O	x	x	x	O
Pmu.4_1G422890	Pmu4_1	17409972	17412800	-	Uncharacterized protein K02A2.6-like	0.443663	0.126225	0.319152	0.330826	0.162534	0.173778	0.11113	0	0.0302677	x	O	O	x	x	x	x	x
Pmu.4_1G422900	Pmu4_1	17413731	17414627	-	Uncharacterized protein K02A2.6-like	0.990624	0.311737	0.317489	0.622727	0.0928126	0.44911	0	0	0.09525	x	x	O	x	x	x	x	x
Pmu.4_1G422910	Pmu4_1	17414880	17415790	-		0	0	0.0438633	0	0.722215	0.267602	0.17271	0.278578	0.187985	x	x	x	x	x	x	x	x
Pmu.4_1G422920	Pmu4_1	17415879	17416271	-		0	0	0	0	0.21184	0.622572	0	0.429265	0.217403	x	x	x	x	x	x	x	x
Pmu.4_1G422930	Pmu4_1	17416806	17418506	+	Peptidase_C48	3.67063	1.49035	1.98119	2.26309	0.973858	0.706259	1.01745	0.412394	0.204199	O	O	O	x	x	x	x	O
Pmu.4_1G422940	Pmu4_1	17425220	17425916	+		0	0	0	0	0	0	0	0	0	x	x	O	x	x	x	x	x
Pmu.4_1G422950	Pmu4_1	17426280	17426768	-		0	0	0	0	0	0	0	0	0	x	x	x	x	x	x	x	x
Pmu.4_1G422960	Pmu4_1	17427260	17429158	+		0	0	0	0	0	0	0	0	0	x	x	O	O	O	x	x	x
Pmu.4_1G422970	Pmu4_1	17430051	17430329	-		0	0	0	0	0	0	0	0	0	x	x	O	x	x	x	x	x
Pmu.4_1G422980	Pmu4_1	17430567	17433774	-		0	0	0	0	0	0	0	0	0	x	x	O	O	x	x	x	x
Pmu.4_1G422990	Pmu4_1	17434109	17434942	-		0	0	0	0	0	0	0	0	0	x	x	O	x	x	x	x	x
Pmu.4_1G423000	Pmu4_1	17435522	17442435	-		0.335178	0.303371	0.241854	0.200457	0.320411	0.219768	0.0682638	0.0617079	0.0247149	x	O	O	x	x	x	x	x
Pmu.4_1G423010	Pmu4_1	17455254	17457298	+	Zinc finger MYM-type protein 1;	0	0	0	0	0	0	0	0	0	x	x	x	x	x	x	x	x
Pmu.4_1G423020	Pmu4_1	17460468	17469710	+	ABC transporter G family member 15; transporter ABCG.15; White-brown complex homolog protein 15; White-brown complex homolog protein 22;	0.852396	0.599032	0.384828	1.66824	0.638491	0.506435	0.604265	0.418661	0.471893	O	O	O	x	x	x	x	O
Pmu.4_1G423030	Pmu4_1	17473270	17477085	-	Protein TRAUCO Protein ASH2 RELATIVE	34.4202	37.0953	22.7867	39.8823	24.6003	20.4333	20.6932	21.7452	24.1685	O	x	O	x	x	x	x	O
Pmu.4_1G423040	Pmu4_1	17478352	17480240	-		0	0	0	0	0	0	0	0	0	x	x	O	x	x	x	x	x
Pmu.4_1G423050	Pmu4_1	17481366	17481728	+		0	0	0	0	0	0	0	0	0	x	x	O	x	x	x	x	x
Pmu.4_1G423060	Pmu4_1	17485554	17486849	-		0.041352	0	0.0321374	0	0	0	0	0	0	x	x	x	x	O	x	x	x
Pmu.4_1G423070	Pmu4_1	17486953	17489022	+		0.02589	0	0	0	0	0	0	0	0	x	x	x	x	O	x	x	x
Pmu.4_1G423080	Pmu4_1	17489089	17491751	+		0.237981	0.107276	0.0306457	0.0721937	0.0327549	0	0	0	0	x	x	x	x	O	x	x	x
Pmu.4_1G423090	Pmu4_1	17491925	17492419	-		0.273697	0.522735	0.0807261	0.233677	0.176215	0	0	0	0	x	x	x	x	O	x	x	x
Pmu.4_1G423100	Pmu4_1	17492757	17493133	-		0	0	0.110478	0	0	0	0	0	0	x	x	x	x	O	x	x	x
Pmu.4_1G423110	Pmu4_1	17493392	17493909	-		0.873265	0.275749	0.0804055	0	0	0	0	0	0	x	x	x	x	O	x	x	x
Pmu.4_1G423120	Pmu4_1	17496266	17507900	+	NAD(H) kinase 1;	18.7455	13.2385	18.8369	11.3404	22.7141	18.029	20.4488	15.7479	12.9772	O	x	x	x	x	x	x	x
Pmu.4_1G423130	Pmu4_1	17509025	17509571	+		0	0.0979213	0.146104	0.426002	0.362211	0	0	0	0.156196	x	x	x	x	x	x	x	x
Pmu.4_1G423140	Pmu4_1	17511181	17513371	-		0	0	0	0.0198633	0	0	0.0358485	0	0	x	x	O	x	x	x	x	x
Pmu.4_1G423150	Pmu4_1	17513793	17514504	+		0	0	0	0	0	0	0	0	0	x	x	O	x	x	x	x	x
Pmu.4_1G423160	Pmu4_1	17514796	17516771	+		0	0	0	0	0	0	0	0	0	x	x	O	x	x	x	x	x
Pmu.4_1G423170	Pmu4_1	17516904	17518065	+	Gypsy retrotransposon integrase-like protein 1; Ty3/Gypsy integrase 1; Zinc finger H2C2 domain-containing protein;	0	0	0	0	0	0	0	0	0	x	x	O	x	x	x	x	x
Pmu.4_1G423180	Pmu4_1	17518257	17518673	+		0	0	0	0	0	0	0	0	0	x	x	O	x	x	x	x	x
Pmu.4_1G423190	Pmu4_1	17518718	17519401	-		0	0	0	0	0	0	0	0	0	x	x	O	x	x	x	x	x
Pmu.4_1G423200	Pmu4_1	17519430	17519833	-		0	0	0	0	0	0	0	0	0	x	x	x	x	x	x	x	x
Pmu.4_1G423210	Pmu4_1	17523255	17523896	-		0	0	0	0	0	0	0	0	0	x	x	O	x	x	x	x	x
Pmu.4_1G423220	Pmu4_1	17524851	17526239	+		0	0	0	0.0313323	0	0.0558023	0.0565472	0	0	x	x	O	x	x	x	x	x
Pmu.4_1G423230	Pmu4_1	17528551	17529056	-		0	0	0.161284	0	0.227029	0	0	0	0	x	x	O	x	x	x	x	x
Pmu.4_1G423240	Pmu4_1	17529938	17534542	-	Protein RETICULATA-RELATED 4, chloroplastic Precursor;	25.66	32.0692	28.9782	35.781	23.821	20.4347	27.7541	25.9214	15.3516	O	O	x	x	x	x	x	O
Pmu.4_1G423250	Pmu4_1	17543673	17544140	-		0	0	0	0	0	0	0	0	0	x	x	x	x	x	x	x	x
Pmu.4_1G423260	Pmu4_1	17545931	17547106	+		0	0	0	0	0	0	0	0	0	x	x	x	x	x	x	x	x
Pmu.4_1G423270	Pmu4_1	17547290	17548251	-	transposition, RNA-mediated	0	0	0	0	0	0	0	0	0	x	x	x	x	x	x	x	x
Pmu.4_1G423280	Pmu4_1	17548585	17549220	-		0	0	0	0	0.137148	0	0	0	0	x	x	x	x	x	x	x	x
Pmu.4_1G423290	Pmu4_1	17549440	17549933	-		0	0	0	0	0	0	0	0	0	x	x	x	x	x	x	x	x
Pmu.4_1G423300	Pmu4_1	17553946	17555921	-	Phospholipase A1-Igamma3, chloroplastic DAD1-like lipase 2 Precursor;	0.454339	0.204765	0.312146	2.17304	0.910608	0.661085	0.477891	0.474147	1.46089	O	O	O	x	x	x	x	O
Pmu.4_1G423310	Pmu4_1	17564756	17570905	+		34.6776	48.3602	62.4379	32.8389	10.5068	16.1917	18.1474	19.8677	14.3608	O	O	x	x	x	x	x	O
Pmu.4_1G423320	Pmu4_1	17573224	17574871	+	NAC domain-containing protein	0	0	0.0503058	0	0	0	0	0	0	x	x	x	x	x	x	x	x
Pmu.4_1G423330	Pmu4_1	17576130	17579053	+		5.73467	4.81705	2.6441	1.40729	6.51606	6.95523	7.63889	5.16518	2.32545	O	x	O	x	x	x	x	O
Pmu.4_1G423340	Pmu4_1	17581767	17583563	+		0.212936	0.0298069	0.0693122	0.165533	0	0.0462649	0.0437084	0	0	x	x	O	x	x	x	x	x
Pmu.4_1G423350	Pmu4_1	17589326	17591660	-		0	0	0.0176676	0	0	0	0	0	0	x	x	O	O	x	x	x	x
Pmu.4_1G423360	Pmu4_1	17596668	17597453	+	Protein FAR1-RELATED SEQUENCE 5;	0	0	0	0	0	0	0	0	0	x	x	x	x	x	x	x	x
Pmu.4_1G423370	Pmu4_1	17599271	17599852	-		0	0	0	0	0	0	0	0	0	x	x	x	x	x	x	x	x
Pmu.4_1G423380	Pmu4_1	17600324	17601623	+		0.0347385	0.0824045	0	0.0444884	0	0.0639524	0	0	0	x	x	O	x	x	x	x	x
Pmu.4_1G423390	Pmu4_1	17601759	17603360	+		0.642636	0.688943	0.178826	0.317031	1.32125	1.13598	0.883806	1.0105	0.490456	O	O	O	x	x	x	x	O
Pmu.4_1G423400	Pmu4_1	17608325	17608549	-		0	0	0	0	0	0	0	0	0	x	x	O	x	x	x	x	x
Pmu.4_1G423410	Pmu4_1	17612937	17614355	+	3-hydroxyisobutyryl-CoA hydrolase-like protein 5;	0.209181	0	0	0.0306699	0	0	0	0	0	x	x	x	x	x	x	x	x
Pmu.4_1G423420	Pmu4_1	17619081	17620070	+		0	0	0	0	0	0	0	0	0	x	x	O	x	x	x	x	x
Pmu.4_1G423430	Pmu4_1	17621159	17623283	-		0	0	0	0	0	0	0	0	0	x	x	O	x	x	x	x	x
Pmu.4_1G423440	Pmu4_1	17624633	17626361	-	transposition, RNA-mediated	0	0	0	0	0	0	0	0	0	x	x	O	x	x	x	x	x
Pmu.4_1G423450	Pmu4_1	17626551	17627033	-		0	0	0	0	0	0	0	0	0	x	x	O	x	x	x	x	x
Pmu.4_1G423460	Pmu4_1	17627229	17631033	-		0	0	0	0	0	0	0	0	0	x	x	O	x	x	x	x	x
Pmu.4_1G423470	Pmu4_1	17638767	17641047	+		0	0	0	0	0.675868	0.743284	0.862274	0.825687	0.424187	x	O	x	x	x	x	x	x
Pmu.4_1G423480	Pmu4_1	17641934	17642325	-		0	0	0	0	8.38193	10.2486	15.2497	15.7996	8.38787	O	O	x	x	x	x	x	O
Pmu.4_1G423490	Pmu4_1	17642377	17642743	+		0	0	0	0	5.6696	6.80405	3.85694	5.61149	4.09209	O	O	x	x	x	x	x	O
Pmu.4_1G423500	Pmu4_1	17645363	17646181	-	4-hydroxycoumarin synthase 2; Biphenyl synthase 3;	0	0	0	0	0.106503	0.0946391	0	0	0	x	x	x	x	x	x	x	x
Pmu.4_1G423510	Pmu4_1	17648123	17648821	-	4-hydroxycoumarin synthase 1; Biphenyl synthase 2;	0.235375	0.374503	0.236074	0.248219	0.48778	0.344239	0	0	0	x	x	x	x	x	x	x	x
Pmu.4_1G423520	Pmu4_1	17648953	17650349	+	gag-polypeptide of LTR copia-type	0	0	0	0	0	0	0	0	0	x	x	x	x	x	x	x	x
Pmu.4_1G423530	Pmu4_1	17653448	17654266	-	3,5-dihydroxybiphenyl synthase; Biphenyl synthase 1;	0.582989	0.450431	0.852275	0.633602	0.653376	0.894068	0	0.306293	0.208872	x	O	O	x	x	x	x	x
Pmu.4_1G423540	Pmu4_1	17657252	17657602	-		0	0	0	0	0	0	0	0	0	x	x	x	x	x	x	x	x
Pmu.4_1G423550	Pmu4_1	17659743	17660237	+	transposition, RNA-mediated	0	0	0	0	0	0	0	0	0	x	x	O	x	x	x	x	x
Pmu.4_1G423560	Pmu4_1	17662774	17664970	-	3,5-dihydroxybiphenyl synthase; Biphenyl synthase 1;	4.56246	1.82004	5.11402	3.12114	53.5389	30.378	13.9613	3.90252	2.57601	O	O	O	x	x	x	x	O
Pmu.4_1G423570	Pmu4_1	17669985	17671386	-	Probable carboxylesterase 18; AtCXE18;	0.825337	0.26097	0.0582093	0.0412517	0.548389	0.116344	0.0560229	0.123299	0.060941	x	O	O	x	x	x	x	x
Pmu.4_1G423580	Pmu4_1	17685809	17688199	-		0	0.118215	0.0679325	0	0.0729622	0	0.0328499	0	0	x	x	O	x	x	x	x	x
Pmu.4_1G423590	Pmu4_1	17695213	17696450	-		0	0	0	0	0	0	0	0	0	x	x	O	O	x	x	x	x
Pmu.4_1G423600	Pmu4_1	17699705	17701616	+	Protein MAIN-LIKE 2	16.5435	11.7926	11.5036	9.70726	16.4049	18.697	28.2191	23.3765	19.8696	O	O	O	x	x	x	x	O
Pmu.4_1G423610	Pmu4_1	17708988	17710733	-		0	0	0	0	0	0	0	0	0	x	x	O	x	x	x	x	x
Pmu.4_1G423620	Pmu4_1	17714398	17716201	+	Isoeugenol synthase 1	4.60263	1.84713	2.5012	10.0834	0.268007	0.177225	0.435883	0.571134	0.334936	O	O	x	x	x	x	x	O
Pmu.4_1G423630	Pmu4_1	17718394	17718786	+		0	0	0.101678	0.110739	0	0	0	0	0	x	x	O	x	x	x	x	x
Pmu.4_1G423640	Pmu4_1	17722102	17727307	+		0	0	0.00767565	0.0083597	0.0159917	0	0.0151007	0	0	x	x	O	x	x	x	x	x
Pmu.4_1G423650	Pmu4_1	17728553	17728876	-		0	0	0	0	0	0	0	0	0	x	x	x	x	x	x	x	x
Pmu.4_1G423660	Pmu4_1	17729523	17730846	+	Protein MAIN-LIKE 2	1.77466	0.997918	1.54354	1.1267	0.706455	0.610401	2.19776	1.29747	1.59866	O	O	O	x	x	x	x	O
Pmu.4_1G423670	Pmu4_1	17731812	17736427	-		0	0	0	0	0	0	0	0.0181148	0	x	x	x	x	x	x	x	x
Pmu.4_1G423680	Pmu4_1	17736885	17737426	+		4.41399	2.26742	3.91158	3.02671	1.42586	2.26551	3.19359	2.53657	1.77419	O	x	x	x	x	x	x	x
Pmu.4_1G423690	Pmu4_1	17741161	17743937	+		0	0	0	0	0	0	0	0	0	x	x	O	x	x	x	x	x
Pmu.4_1G423700	Pmu4_1	17751750	17753545	+	Isoeugenol synthase 1	1.27624	0.861379	0.453955	2.69415	0.315556	0.760602	0.394131	0.288749	0.967408	O	O	x	x	x	x	x	O
Pmu.4_1G423710	Pmu4_1	17756682	17762000	+		0.0240269	0	0.00775595	0.0450512	0	0.0153331	0	0	0	x	x	x	x	x	x	x	x
Pmu.4_1G423720	Pmu4_1	17771070	17771459	-		0	0	0	0	0	0	0	0	0	x	x	x	x	x	x	x	x
Pmu.4_1G423730	Pmu4_1	17782409	17785666	+		0	0	0	0	0	0	0	0	0	x	x	x	x	O	x	x	x
Pmu.4_1G423740	Pmu4_1	17795883	17796173	-		0	0	0	0	0	0	0.269911	0	0	x	x	O	x	x	x	x	x
Pmu.4_1G423750	Pmu4_1	17809481	17809990	-		0	0	0	0	0	0	0	0	0	x	x	O	x	x	x	x	x
Pmu.4_1G423760	Pmu4_1	17812199	17812588	-		0	0	0	0	0	0	0	0	0	x	x	x	x	x	x	x	x
Pmu.4_1G423770	Pmu4_1	17821550	17821834	+		0	0	0	0	0	0	0	0	0	x	x	x	x	x	x	x	x
Pmu.4_1G423780	Pmu4_1	17821999	17822779	+		0	0	0	0	0	0	0	0	0	x	x	O	x	x	x	x	x
Pmu.4_1G423790	Pmu4_1	17823367	17825326	+		0	0	0	0	0	0	0	0	0	x	x	x	x	x	x	x	x
Pmu.4_1G423800	Pmu4_1	17825502	17827154	+		0	0	0	0	0	0	0	0	0	x	x	O	x	x	x	x	x
Pmu.4_1G423810	Pmu4_1	17835794	17842880	+	Isoeugenol synthase 1	0.276361	0.109999	0.138341	0.354988	0.0559135	0.0349701	0.0110828	0.0120055	0.0241381	x	O	x	x	x	x	x	x
Pmu.4_1G423820	Pmu4_1	17847475	17847913	+		0	0	0	0	0	0	0	0	0	x	x	x	x	x	x	x	x
Pmu.4_1G423830	Pmu4_1	17850546	17853898	-	Domain of unknown function (DUF4216)	0	0	0	0	0	0	0	0	0	x	x	x	x	O	x	x	x
Pmu.4_1G423840	Pmu4_1	17856922	17860937	-	source UniProtKB	0	0	0	0	0	0	0	0	0	x	x	x	x	O	x	x	x
Pmu.4_1G423850	Pmu4_1	17870461	17871312	-		0	0	0	0	0.134832	0	0	0	0	x	x	O	x	x	x	x	x
Pmu.4_1G423860	Pmu4_1	17873883	17877402	+		0	0	0.0231845	0	0	0	0	0	0	x	x	x	x	x	x	x	x
Pmu.4_1G423870	Pmu4_1	17880106	17880846	+		0	0	0	0	0	0	0	0	0	x	x	O	x	x	x	x	x
Pmu.4_1G423880	Pmu4_1	17882409	17882756	-		0	0	0	0	0	0	0	0	0	x	x	x	x	x	x	x	x
Pmu.4_1G423890	Pmu4_1	17883195	17883776	+		0	0	0	0	0	0	0	0	0	x	x	x	x	x	x	x	x
Pmu.4_1G423900	Pmu4_1	17884968	17885581	-		0	0	0	0	0	0	0	0.136186	0.147943	x	x	O	x	x	x	x	x
Pmu.4_1G423910	Pmu4_1	17886080	17886484	-	Protein FAR1-RELATED SEQUENCE 12;	0	0	0	0	0	0	0	0	0	x	x	O	x	x	x	x	x
Pmu.4_1G423920	Pmu4_1	17890950	17895634	+	Isoeugenol synthase 1	0.774066	2.07419	14.3627	5.99237	1.10652	0.985	1.09141	0.884585	5.23298	O	O	O	x	O	x	x	O
Pmu.4_1G423930	Pmu4_1	17896839	17898647	+	TdcA1-ORF2 protein	0	0	0	0	0	0	0	0	0	x	x	x	x	O	x	x	x
Pmu.4_1G423940	Pmu4_1	17901302	17901520	-		0	0	0	0	0	0	0	0	0	x	x	x	x	O	x	x	x
Pmu.4_1G423950	Pmu4_1	17902117	17903950	+		0	0	0	0	0	0	0	0	0	x	x	x	x	O	x	x	x
Pmu.4_1G423960	Pmu4_1	17915993	17917419	-	Catalytic subunit of pyrophosphate--fructose 6-phosphate 1-phosphotransferase. Catalyzes the phosphorylation of D-fructose 6-phosphate, the first committing step of glycolysis. Uses inorganic phosphate (PPi) as phosphoryl donor instead of ATP like common ATP-dependent phosphofructokinases (ATP-PFKs), which renders the reaction reversible, and can thus function both in glycolysis and gluconeogenes…	0.245164	0.325316	0.59614	1.11217	3.17177	4.26013	4.68519	5.92863	5.27005	O	O	x	x	O	x	x	O
Pmu.4_1G423970	Pmu4_1	17921977	17925732	+	Asparagine--tRNA ligase, cytoplasmic 1 Asparaginyl-tRNA synthetase 1 1 Protein EMBRYO DEFECTIVE 2755	0	0	0	0	18.4243	17.6209	18.3006	15.4072	25.4139	O	O	x	x	x	x	x	O
Pmu.4_1G423980	Pmu4_1	17927846	17929951	-	Phosphatidylglycerophosphate phosphatase PTPMT1 Protein TYROSINE PHOSPHATASE LOCALIZED TO THE MITOCHONDRION 1 Putative dual specificity protein phosphatase DSP8	0	0	0	0	0.463067	0.194711	0.410739	0.287342	0.832249	x	O	O	x	x	x	x	x
Pmu.4_1G423990	Pmu4_1	17930095	17931300	-	Pentatricopeptide repeat-containing protein	0	0	0.0345357	0	0.680324	0.131896	0.586947	0	0.935505	x	O	O	x	x	x	x	x
Pmu.4_1G424000	Pmu4_1	17933154	17934631	+		0	0	0	0	0	0	0	0	0	x	x	O	O	x	x	x	x
Pmu.4_1G424010	Pmu4_1	17935082	17936870	+	Ubiquitin-like-specific protease ESD4; Protein EARLY IN SHORT DAYS 4;	0	0	0	0	0	0	0	0	0	x	x	O	x	x	x	x	x
Pmu.4_1G424020	Pmu4_1	17939935	17940576	+		0	0	0	0	0	0	0	0	0	x	x	O	x	x	x	x	x
Pmu.4_1G424030	Pmu4_1	17942752	17943057	-		0	0	0	0	0	0	0	0	0	x	x	O	x	x	x	x	x
Pmu.4_1G424040	Pmu4_1	17943529	17943963	+		0	0	0	0	0	0	0	0	0	x	x	O	x	x	x	x	x
Pmu.4_1G424050	Pmu4_1	17945342	17945916	-		0	0	0	0	0	0	0	0	0	x	x	O	x	x	x	x	x
Pmu.4_1G424060	Pmu4_1	17946550	17947626	-	Protein FAR1-RELATED SEQUENCE 5;	0	0	0	0	0	0	0	0	0	x	x	O	O	x	x	x	x
Pmu.4_1G424070	Pmu4_1	17957464	17958356	-		0	0	0	0	0	0	0.0880339	0	0	x	x	O	x	x	x	x	x
Pmu.4_1G424080	Pmu4_1	17958617	17958901	+		0	0	0	0	0	0	0	0	0	x	x	O	x	x	x	x	x
Pmu.4_1G424090	Pmu4_1	17958986	17959840	+		0	0	0	0	0	0	0	0	0	x	x	O	x	x	x	x	x
Pmu.4_1G424100	Pmu4_1	17959964	17961117	+		0	0	0	0	0	0	0	0	0	x	x	O	x	x	x	x	x
Pmu.4_1G424110	Pmu4_1	17963297	17966182	-	dihydrokaempferol 4-reductase activity	1.45482	1.62881	0.669927	1.55789	3.37998	2.84647	3.05196	3.46036	3.71732	O	O	O	x	x	x	x	O
Pmu.4_1G424120	Pmu4_1	17976330	17980741	+	Receptor-like serine/threonine-protein kinase SD1-8; Arabidopsis thaliana receptor kinase 3; S-domain-1 (SD1) receptor kinase 8; Precursor;	0.172607	0.233348	0.0834288	0.0131086	0	0	0	0	0	x	O	O	x	x	x	x	x
Pmu.4_1G424130	Pmu4_1	17985341	17986191	+		0.125951	0.356671	0.240864	0.357305	0.433148	0.195389	0.276889	0.0999801	0.201018	x	x	O	x	x	x	x	x
Pmu.4_1G424140	Pmu4_1	17995485	17999443	+		3.23429	1.59102	1.3887	2.23655	3.82239	2.77726	5.3246	5.11122	3.08464	O	O	O	x	x	x	x	O
Pmu.4_1G424150	Pmu4_1	18009934	18010254	+	Photosystem II 5 kDa protein	611.295	587.029	699.678	820.643	194.572	516.712	315.33	528.714	263.056	O	O	x	x	x	x	x	O
Pmu.4_1G424160	Pmu4_1	18011569	18012159	+	Agamous-like MADS-box protein AGL29	0.278387	0.362524	0.61576	0.356043	0.147591	0	0.133324	0.141485	0	x	x	x	x	x	x	x	x
Pmu.4_1G424170	Pmu4_1	18013770	18018133	-	Sulfite reductase 1 [ferredoxin], chloroplastic; Precursor;	155.18	139.377	217.784	118.931	197.913	252.666	237.663	168.123	246.637	O	O	O	x	x	x	x	O
Pmu.4_1G424180	Pmu4_1	18021292	18022775	-	Protein DETOXIFICATION 42 Aluminum-activated citrate transporter AtMATE FRD-like protein Multidrug and toxic compound extrusion protein 42 protein 42	2.35699	3.35805	4.4413	11.0398	1.29012	2.55428	1.90834	0.974359	5.0241	O	O	O	x	x	x	x	O
Pmu.4_1G424190	Pmu4_1	18022826	18023534	-	Protein DETOXIFICATION 42 Aluminum-activated citrate transporter AtMATE FRD-like protein Multidrug and toxic compound extrusion protein 42 protein 42	4.10615	5.89977	6.99165	16.4739	1.45909	2.92203	4.99201	3.51851	7.98315	O	O	O	x	x	x	x	O
Pmu.4_1G424200	Pmu4_1	18027080	18031930	-	Calcium-dependent protein kinase 8; Calcium-dependent protein kinase isoform CDPK19;	24.5662	20.0127	24.8896	24.4168	30.2586	21.3994	49.226	24.9853	30.337	O	O	x	x	x	x	x	O
Pmu.4_1G424210	Pmu4_1	18036461	18037600	+		0	0.046985	0	0	0	0	0.138236	0	0.0749467	x	x	x	x	x	x	x	x
Pmu.4_1G424220	Pmu4_1	18038827	18041740	-		2.8341	1.1109	1.61858	11.3446	0.782147	0.863569	3.75157	2.47756	2.18632	O	O	O	x	x	x	x	O
Pmu.4_1G424230	Pmu4_1	18044045	18044620	-		0	0	0	0	0	0	0	0	0	x	x	x	x	x	x	x	x
Pmu.4_1G424240	Pmu4_1	18046665	18052031	+	Translocation protein sec62;	45.5509	31.057	31.5751	24.8963	32.2239	38.5992	45.0627	33.3989	24.8421	O	x	x	x	x	x	x	x
Pmu.4_1G424250	Pmu4_1	18052838	18057799	-	Nuclear transcription factor Y subunit A-9;	27.6489	20.1022	30.5137	15.0159	28.5421	27.7853	28.2774	16.0121	11.9644	O	O	O	x	x	x	x	O
Pmu.4_1G424260	Pmu4_1	18069617	18070009	-	Cyclin-dependent protein kinase inhibitor SMR13 Protein SIAMESE-RELATED 13	21.0942	9.97049	9.80784	12.2129	7.05066	7.35436	8.20385	4.3674	21.5154	O	O	O	x	x	x	x	O
Pmu.4_1G424270	Pmu4_1	18073189	18077347	-	Heterogeneous nuclear ribonucleoprotein F; F; Heterogeneous nuclear ribonucleoprotein F, N-terminally processed;	20.0004	19.5496	23.0117	27.9405	17.357	16.2447	18.722	14.9454	19.68	O	x	O	x	x	x	x	O
Pmu.4_1G424280	Pmu4_1	18078720	18081134	-	DNA-directed RNA polymerases II and V subunit 8A; RNA polymerase I, II and III 16.5 kDa subunit;	54.1689	51.263	55.9089	48.3241	47.5979	49.9555	58.201	50.3547	40.5753	O	x	x	x	x	x	x	x
Pmu.4_1G424290	Pmu4_1	18084097	18086259	+	Chaperonin-like RbcX protein 2, chloroplastic Precursor;	32.5657	29.5171	112.23	46.3408	54.3541	66.8449	130.208	56.9772	82.4324	O	O	O	x	x	x	x	O
Pmu.4_1G424300	Pmu4_1	18087011	18096420	-	Armadillo repeat-containing protein 8;	13.6972	10.8739	11.4336	10.762	9.76348	9.18593	9.57889	10.4112	10.4173	O	x	O	x	x	x	x	O
Pmu.4_1G424310	Pmu4_1	18108236	18108677	-		0	0	0	0	0	0	0	0	0	x	x	O	x	x	x	x	x
Pmu.4_1G424320	Pmu4_1	18114556	18116583	+	Zinc finger CCCH domain-containing protein 56;	6.55727	8.71305	5.60901	9.5808	10.9037	11.6667	6.90437	11.5679	13.1471	O	O	O	x	x	x	x	O
Pmu.4_1G424330	Pmu4_1	18118139	18122151	-	Protein DETOXIFICATION 42 Aluminum-activated citrate transporter AtMATE FRD-like protein Multidrug and toxic compound extrusion protein 42 protein 42	7.74915	5.62139	11.267	9.2638	8.81721	15.0292	39.4934	38.5036	34.3572	O	O	O	x	x	x	x	O
Pmu.4_1G424340	Pmu4_1	18129553	18131531	-	2-oxoglutarate-dependent dioxygenase 11 Melatonin 2-hydroxylase	31.4135	34.6849	39.4809	21.4413	39.331	31.8677	37.517	38.7321	39.3703	O	x	O	x	x	x	x	O
Pmu.4_1G424350	Pmu4_1	18131391	18131800	+		0	0	0	0	0	0	0	0	0.208388	x	x	O	x	x	x	x	x
Pmu.4_1G424360	Pmu4_1	18143441	18145699	-	2-oxoglutarate-dependent dioxygenase 11 Melatonin 2-hydroxylase	2.59671	1.61079	0.469737	0.346028	24.3357	37.9624	41.7105	27.6211	23.8302	O	O	O	x	x	x	x	O
Pmu.4_1G424370	Pmu4_1	18150435	18153086	+		0	0	0	0	0.0328908	0.123012	0.118709	0.0336526	0.0644338	x	x	O	x	x	x	x	x
Pmu.4_1G424380	Pmu4_1	18157894	18158907	+		0	0	0	0	0	0	0	0	0	x	x	x	x	x	x	x	x
Pmu.4_1G424390	Pmu4_1	18159761	18160084	-		0	0	0	0	0	0	0	0	0.264281	x	x	x	x	x	x	x	x
Pmu.4_1G424400	Pmu4_1	18163058	18164083	-	Zinc finger MYM-type protein 1;	0	0	0	0	0	0	0	0	0	x	x	x	x	x	x	x	x
Pmu.4_1G424410	Pmu4_1	18173668	18174054	+		0	0	0	0	0	0	0	0	0	x	x	x	x	x	x	x	x
Pmu.4_1G424420	Pmu4_1	18176638	18181074	-	2-oxoglutarate-dependent dioxygenase 11 Melatonin 2-hydroxylase	34.107	22.1693	11.2727	4.20514	50.7463	41.1785	32.8467	33.4505	20.2118	O	O	O	x	x	x	x	O
Pmu.4_1G424430	Pmu4_1	18190672	18190908	+		0	0	0	0	0	0	0	0	0	x	x	x	x	x	x	x	x
Pmu.4_1G424440	Pmu4_1	18194767	18195835	-		0	0	0	0	0	0	0	0	0	x	x	x	x	x	x	x	x
Pmu.4_1G424450	Pmu4_1	18196259	18196600	-		0	0	0	0	0	0	0	0	0	x	x	x	x	x	x	x	x
Pmu.4_1G424460	Pmu4_1	18197978	18199947	+	Cysteine-rich RLK (RECEPTOR-like protein kinase) 8	0	0	0	0	0	0	0	0	0.0434656	x	x	x	x	x	x	x	x
Pmu.4_1G424470	Pmu4_1	18205481	18209711	-	Protein SRG1; Protein SENESCENCE-RELATED GENE 1;	39.877	24.6342	19.2569	20.7751	22.3843	27.9551	27.662	25.0937	18.8151	O	x	O	O	x	x	x	O
Pmu.4_1G424480	Pmu4_1	18211726	18215600	-	Dicarboxylate transporter 1, chloroplastic; 2-oxoglutarate/malate translocator 1; Precursor;	19.8512	27.1855	22.4372	75.4322	21.8268	18.2816	24.1132	23.0368	42.9828	O	O	O	x	x	x	x	O
Pmu.4_1G424490	Pmu4_1	18223595	18225395	+		0	0	0	0	0	0	0	0	0	x	x	O	x	x	x	x	x
Pmu.4_1G424500	Pmu4_1	18225426	18228157	+		0	0	0	0	0	0	0	0	0	x	x	O	x	x	x	x	x
Pmu.4_1G424510	Pmu4_1	18229339	18229776	-		0	0	0	0	0	0	0	0	0	x	x	O	x	x	x	x	x
Pmu.4_1G424520	Pmu4_1	18229868	18230233	+		0	0	0	0	0	0	0	0	0	x	x	x	x	x	x	x	x
Pmu.4_1G424530	Pmu4_1	18230833	18231644	-		0	0	0	0	0	0	0	0	0	x	x	x	x	x	x	x	x
Pmu.4_1G424540	Pmu4_1	18234622	18236879	-	Transcription factor MYB83 Myb-related protein 83	0.200666	0.27797	0.217077	0.500373	0.0368702	0.0686532	0	0.267999	0.191832	x	x	O	x	x	x	x	x
Pmu.4_1G424550	Pmu4_1	18249354	18251083	-	Cell division cycle 20.5, cofactor of APC complex;	0	0	0.0230979	0	0.0481231	0.0471428	0.136389	0.049181	0.25038	x	x	x	x	x	x	x	x
Pmu.4_1G424560	Pmu4_1	18253529	18253900	+		0	0	0	0	0	0	0	0	0	x	x	x	x	x	x	x	x
Pmu.4_1G424570	Pmu4_1	18258126	18258636	+		0	0	0	0	0	0	0	0	0	x	x	x	x	x	x	x	x
Pmu.4_1G424580	Pmu4_1	18259639	18261334	+	Pentatricopeptide repeat-containing protein At2g29760, chloroplastic; Protein ORGANELLE TRANSCRIPT PROCESSING 81 Precursor;	7.12592	7.07137	5.58997	9.16259	12.4632	7.35517	7.51217	9.40791	10.3024	O	x	O	x	x	x	x	O
Pmu.4_1G424590	Pmu4_1	18261952	18264628	-	Nucleolar GTP-binding protein 1;	43.0305	34.6917	27.1434	69.4353	63.1255	52.3262	54.2943	45.2488	63.1304	O	O	O	x	x	x	x	O
Pmu.4_1G424600	Pmu4_1	18264655	18267063	-		0.0530507	0.0358037	0.0668876	0.308939	0.315855	0.496354	0.391756	0.180051	0.392842	x	O	x	x	x	x	x	x
Pmu.4_1G424610	Pmu4_1	18275973	18278459	+		0	0	0	0	0	0	0	0	0	x	x	O	x	x	x	x	x
Pmu.4_1G424620	Pmu4_1	18279092	18280258	+	Zinc finger MYM-type protein 1;	0	0	0	0	0	0	0	0	0	x	x	O	x	x	x	x	x
Pmu.4_1G424630	Pmu4_1	18280505	18281321	+	Zinc finger MYM-type protein 1-like	0	0	0	0	0	0	0	0	0	x	x	O	x	x	x	x	x
Pmu.4_1G424640	Pmu4_1	18283126	18293497	+	GTPase Der GTP-binding protein EngA	25.8407	19.6146	20.7976	21.4544	15.1287	16.1436	18.4569	21.1403	20.3142	O	x	O	x	x	x	x	O
Pmu.4_1G424650	Pmu4_1	18296235	18298458	+	Tyrosine-sulfated glycopeptide receptor 1 PSY1 receptor	0	0.0401416	0	0	0	0.0373822	0.176984	0.0382568	0.0408439	x	x	O	x	x	x	x	x
Pmu.4_1G424660	Pmu4_1	18299065	18299442	+		0	0	0	0	0	0	0	0	0	x	x	O	x	x	x	x	x
Pmu.4_1G424670	Pmu4_1	18308765	18311109	+		0	0	0	0	0	0	0	0	0	x	x	O	x	x	x	x	x
Pmu.4_1G424680	Pmu4_1	18311239	18311935	+		0	0	0	0	0	0	0	0	0	x	x	O	x	x	x	x	x
Pmu.4_1G424690	Pmu4_1	18315312	18315647	-		0	0	0	0	0	0	0	0	0	x	x	O	x	x	x	x	x
Pmu.4_1G424700	Pmu4_1	18315933	18317522	-		0	0	0	0	0	0	0	0	0	x	x	O	x	x	x	x	x
Pmu.4_1G424710	Pmu4_1	18317599	18319454	-		0	0	0	0	0	0	0	0	0	x	x	O	x	x	x	x	x
Pmu.4_1G424720	Pmu4_1	18319498	18319897	-		0	0	0	0	0	0	0	0	0	x	x	O	x	x	x	x	x
Pmu.4_1G424730	Pmu4_1	18319976	18320242	-		0	0	0	0	0	0	0	0	0	x	x	O	x	x	x	x	x
Pmu.4_1G424740	Pmu4_1	18320285	18320788	-		0	0	0	0	0	0	0	0	0	x	x	O	x	x	x	x	x
Pmu.4_1G424750	Pmu4_1	18322195	18322594	+		0	0	0	0.227241	0	0	0	0	0	x	x	x	x	x	x	x	x
Pmu.4_1G424760	Pmu4_1	18323501	18324076	-	Serine/threonine-protein kinase EDR1; MAPKK kinase EDR1; Protein ENHANCED DISEASE RESISTANCE 1; Serine/threonine/tyrosine-protein kinase 10;	0	0	0	0	0	0	0	0	0	x	x	O	x	x	x	x	x
Pmu.4_1G424770	Pmu4_1	18325711	18326115	-	Protein FAR1-RELATED SEQUENCE 5;	0	0	0	0	0	0	0	0	0	x	x	x	x	x	x	x	x
Pmu.4_1G424780	Pmu4_1	18327417	18329651	-	Tyrosine-sulfated glycopeptide receptor 1 PSY1 receptor	0	0	0	0	0	0	0	0	0	x	x	O	x	x	x	x	x
Pmu.4_1G424790	Pmu4_1	18333509	18334303	+	Uncharacterized protein K02A2.6-like	0	0	0	0	0	0	0	0	0	x	x	O	x	x	x	x	x
Pmu.4_1G424800	Pmu4_1	18335182	18338672	-		0	0	0.0238614	0.0124665	0	0	0	0	0	x	x	O	x	O	x	x	x
Pmu.4_1G424810	Pmu4_1	18337990	18338226	+		0	0	0	0	0	0	0	0	0	x	x	O	x	x	x	x	x
Pmu.4_1G424820	Pmu4_1	18342328	18350321	-	Origin of replication complex subunit 1A Origin recognition complex subunit 1a	7.53973	7.29197	7.50297	10.399	3.50681	3.64907	4.75223	6.15786	4.03465	O	O	O	O	x	x	x	O
Pmu.4_1G424830	Pmu4_1	18353746	18354891	+	NAC domain-containing protein 101 Protein VASCULAR RELATED NAC-DOMAIN 6	0	0	0	0	0	0	0	0	0	x	x	O	x	x	x	x	x
Pmu.4_1G424840	Pmu4_1	18365154	18366879	+		0	0	0	0	0	0	0	0	0	x	x	x	x	x	x	x	x
Pmu.4_1G424850	Pmu4_1	18367476	18367910	-		1.20186	1.04633	0.281534	0.526823	0	0	0	0	0	O	x	x	x	x	x	x	x
Pmu.4_1G424860	Pmu4_1	18372455	18373869	+		0	0	0	0	0	0	0	0	0	x	x	x	x	x	x	x	x
Pmu.4_1G424870	Pmu4_1	18373949	18375871	+		0	0	0	0	0	0	0	0	0	x	x	O	x	x	x	x	x
Pmu.4_1G424880	Pmu4_1	18376543	18379894	-		0	0	0.0238421	0	0	0	0	0	0	x	x	O	x	x	x	x	x
Pmu.4_1G424890	Pmu4_1	18379952	18382318	-	Uncharacterized protein K02A2.6-like	0	0	0	0.0244339	0	0	0	0	0	x	x	O	x	x	x	x	x
Pmu.4_1G424900	Pmu4_1	18382760	18384450	-		0	0	0	0	0	0	0	0	0	x	x	O	x	x	x	x	x
Pmu.4_1G424910	Pmu4_1	18388772	18394549	+	1-acyl-sn-glycerol-3-phosphate acyltransferase	0.084126	0.172524	0.127136	0.231193	0.661272	0.391107	0.571587	1.14773	0.812292	O	O	x	x	x	x	x	O
Pmu.4_1G424920	Pmu4_1	18397970	18402078	+	1-acyl-sn-glycerol-3-phosphate acyltransferase 2; Lysophosphatidyl acyltransferase 2;	0.325752	0.20563	2.30073	21.1549	0.440808	1.68112	1.91413	2.66046	0.400737	O	O	x	x	x	x	x	O
Pmu.4_1G424930	Pmu4_1	18405314	18420805	+	Xanthine dehydrogenase 1;	10.3516	8.61068	8.47788	6.90849	3.29723	4.78481	6.45779	6.74042	9.18614	O	O	x	x	x	x	x	x
Pmu.4_1G424940	Pmu4_1	18423068	18424648	+		0.174708	0.122313	0.415976	0.32368	0.0551716	0	0.198967	0.216971	0.382178	x	x	x	x	x	x	x	x
Pmu.4_1G424950	Pmu4_1	18427373	18428261	-		0.0834724	0.0602508	0.27831	0.171638	0.0936478	0.453152	0.0886327	0.790456	1.08817	O	O	x	x	x	x	x	x
Pmu.4_1G424960	Pmu4_1	18437122	18438472	+		0	0	0	0	0	0	0	0	0	x	x	O	x	x	x	x	x
Pmu.4_1G424970	Pmu4_1	18440194	18440856	-	RNA-binding protein 12B; RNA-binding motif protein 12B;	89.548	56.7427	123.43	88.1889	13.8032	13.5058	52.3075	268.974	333.988	O	O	x	x	x	x	x	O
Pmu.4_1G424980	Pmu4_1	18443814	18444536	-		0	0	0	0	0	0	0.108733	0	0	x	x	x	x	x	x	x	x
Pmu.4_1G424990	Pmu4_1	18444598	18444953	+		0	0	0	0	0	0	0	0	0	x	x	x	x	x	x	x	x
Pmu.4_1G425000	Pmu4_1	18448464	18450320	-		0	0	0	0	0	0	0	0	0	x	x	x	x	x	x	x	x
Pmu.4_1G425010	Pmu4_1	18452397	18454208	-		0.263603	0.282418	0.292341	0.311008	0	0	0.0433854	0.333964	0.424886	x	x	x	x	x	x	x	x
Pmu.4_1G425020	Pmu4_1	18465424	18468855	+	Zinc finger MYM-type protein 1;	0	0	0.0121358	0	0.0496734	0	0	0	0	x	x	x	x	x	x	x	x
Pmu.4_1G425030	Pmu4_1	18470138	18474518	-	DNA-directed RNA polymerase II subunit RPB7; polymerase II subunit B7;	22.0385	18.8422	19.587	32.2378	18.4128	16.9169	21.3812	17.9658	18.9562	O	x	x	x	x	x	x	x
Pmu.4_1G425040	Pmu4_1	18476500	18477228	-		0	0	0	0	0	0	0	0	0	x	x	x	x	x	x	x	x
Pmu.4_1G425050	Pmu4_1	18483746	18484956	+		0	0	0	0	0	0	0	0	0	x	x	x	x	x	x	x	x
Pmu.4_1G425060	Pmu4_1	18487826	18488158	+	Dolichyl-diphosphooligosaccharide--protein glycosyltransferase subunit STT3B; transferase subunit STT3B; Protein STAUROSPORIN AND TEMPERATURE SENSITIVE 3-LIKE B;	0	0	0	0	0	0	0	0	0	x	x	x	x	x	x	x	x
Pmu.4_1G425070	Pmu4_1	18490143	18496076	-	E3 ubiquitin-protein ligase BIG BROTHER; Protein ENHANCER OF DA1-1; RING-type E3 ubiquitin transferase BIG BROTHER	11.6156	11.3664	10.4059	13.1107	8.2678	8.05697	8.73502	10.2453	6.01514	O	O	x	x	x	x	x	O
Pmu.4_1G425080	Pmu4_1	18498161	18501593	-	Pentatricopeptide repeat-containing protein At2g22410, mitochondrial; Precursor;	2.56239	2.59467	1.71766	4.99221	3.41745	1.95388	2.88661	3.37592	2.04931	O	O	x	x	x	x	x	O
Pmu.4_1G425090	Pmu4_1	18502335	18504856	-		0.0506737	0.0212383	0.260098	0.35646	0.114722	0.0630715	0.0311436	0.171403	0.103922	x	O	x	x	x	x	x	x
Pmu.4_1G425100	Pmu4_1	18506838	18508187	-	Myb/SANT-like DNA-binding domain	37.4639	23.6367	17.9635	18.6122	36.6371	26.506	37.751	29.8972	30.5446	O	x	x	x	x	x	x	x
Pmu.4_1G425110	Pmu4_1	18510582	18511611	+	Protein TIC 20-v, chloroplastic; Translocon at the inner envelope membrane of chloroplasts 20-V; Precursor;	33.4826	36.9165	36.5559	81.206	29.3735	20.2309	38.4826	28.0713	37.2373	O	O	x	x	x	x	x	O
Pmu.4_1G425120	Pmu4_1	18518446	18520158	+	Fasciclin-like arabinogalactan protein 1; Precursor;	89.4959	124.337	126.449	286.069	166.635	144.876	122.451	129.848	205.94	O	O	x	x	x	x	x	x
Pmu.4_1G425130	Pmu4_1	18524163	18525176	+		0	0	0	0	0	0	0	0	0	x	x	x	x	x	x	x	x
Pmu.4_1G425140	Pmu4_1	18530613	18531047	-		0.246401	0.123133	1.77851	0.498909	0	0	0.180561	0.195593	0	O	x	x	x	x	x	x	x
Pmu.4_1G425150	Pmu4_1	18531770	18536985	-	Nudix hydrolase 10; ADP-ribose pyrophosphatase; NADH pyrophosphatase;	7.23986	6.62081	6.94032	13.9533	6.0464	7.5794	10.0868	11.248	11.9187	O	O	O	x	x	x	x	O
Pmu.4_1G425160	Pmu4_1	18540795	18542627	+	Zinc finger MYM-type protein 1;	0	0	0	0	0	0	0	0	0	x	x	x	x	x	x	x	x
Pmu.4_1G425170	Pmu4_1	18543230	18543532	-		0	0	0	0	0	0	0	0	0	x	x	x	x	x	x	x	x
Pmu.4_1G425180	Pmu4_1	18549092	18551608	+		0	0	0	0	0	0	0	0	0	x	x	O	x	x	x	x	x
Pmu.4_1G425190	Pmu4_1	18553528	18554899	-		0	0	0	0	0	0	0	0	0	x	x	x	x	x	x	x	x
Pmu.4_1G425200	Pmu4_1	18556656	18556937	+		0	0	0	0	0	0	0	0	0	x	x	x	x	x	x	x	x
Pmu.4_1G425210	Pmu4_1	18558086	18559208	-		0	0	0	0	0	0	0	0	0	x	x	O	x	x	x	x	x
Pmu.4_1G425220	Pmu4_1	18564264	18566948	+	Protein FAR-RED IMPAIRED RESPONSE 1;	1.15531	1.04053	0.872385	0.521731	0.118056	0.273305	0.409925	0.450212	0.515306	O	O	x	x	x	x	x	O
Pmu.4_1G425230	Pmu4_1	18568192	18575984	+	NAD-dependent protein deacetylase SRT1 Regulatory protein SIR2 homolog 1 SIR2-like protein 1	5.029	4.153	4.24566	4.07262	3.56522	5.86032	4.86519	6.32776	3.44954	O	x	O	x	x	x	x	O
Pmu.4_1G425240	Pmu4_1	18589046	18597256	+	Cytochrome P450 94A1; P450-dependent fatty acid omega-hydroxylase;	0	0	0	0	0	0	0	0	0	x	x	O	O	x	x	x	x
Pmu.4_1G425250	Pmu4_1	18598352	18598699	-		0	0	0	0	0	0	0	0	0	x	x	O	O	x	x	x	x
Pmu.4_1G425260	Pmu4_1	18598781	18599228	+		0	0	0	0	0	0	0	0	0	x	x	O	x	x	x	x	x
Pmu.4_1G425270	Pmu4_1	18599635	18600633	-		0	0	0	0	0	0	0	0	0	x	x	O	O	x	x	x	x
Pmu.4_1G425280	Pmu4_1	18600694	18601815	-		0	0	0	0	0	0	0	0	0	x	x	O	x	x	x	x	x
Pmu.4_1G425290	Pmu4_1	18601872	18602636	-		0	0	0	0	0	0	0	0	0	x	x	O	x	x	x	x	x
Pmu.4_1G425300	Pmu4_1	18602794	18608228	-		0	0	0	0	0	0	0	0	0	x	x	O	x	x	x	x	x
Pmu.4_1G425310	Pmu4_1	18608352	18608912	-		0	0	0	0.103093	0	0	0	0	0	x	x	x	x	x	x	x	x
Pmu.4_1G425320	Pmu4_1	18609290	18609646	-		0	0	0	0	0	0	0	0	0	x	x	O	x	x	x	x	x
Pmu.4_1G425330	Pmu4_1	18613282	18626510	+	Copper-transporting ATPase HMA4 Protein HEAVY METAL ATPASE 4	2.39093	4.26255	6.59564	10.4274	6.71773	2.86763	3.1808	3.4497	4.27692	O	O	O	x	x	x	x	O
Pmu.4_1G425340	Pmu4_1	18628436	18632830	-	Inactive beta-amylase 4, chloroplastic; Inactive beta-amylase 6; Precursor;	36.9897	25.1879	19.1901	13.5865	19.0284	18.0679	18.1631	28.5278	7.47618	O	O	O	x	x	x	x	O
Pmu.4_1G425350	Pmu4_1	18633739	18634578	-	LURP-one-related	0.548552	2.48264	7.89125	0.544322	0.136758	0.588197	1.12372	1.01409	0.101713	O	O	O	O	x	x	x	O
Pmu.4_1G425360	Pmu4_1	18636212	18636943	-	Vegetative cell wall protein gp1-like	20.9864	67.4521	26.7979	282.044	6.76882	10.2595	15.5778	14.9796	54.3652	O	O	x	x	x	x	x	O
Pmu.4_1G425370	Pmu4_1	18643252	18643767	+		0	0	0	0	0	0.150212	0.152353	0	0.165944	x	x	O	O	x	x	x	x
Pmu.4_1G425380	Pmu4_1	18647273	18651418	-		0	0	0	0	0	0	0	0	0	x	x	O	x	x	x	x	x
Pmu.4_1G425390	Pmu4_1	18654269	18655066	+		0	0	0	0	0	0	0	0	0	x	x	O	x	x	x	x	x
Pmu.4_1G425400	Pmu4_1	18656393	18656740	-		0	0	0	0	0	0	0	0	0	x	x	O	x	x	x	x	x
Pmu.4_1G425410	Pmu4_1	18665834	18669640	+		0	0	0	0	0	0	0	0	0	x	x	O	x	x	x	x	x
Pmu.4_1G425420	Pmu4_1	18670390	18670959	-		0	0	0	0	0	0	0	0	0	x	x	O	x	x	x	x	x
Pmu.4_1G425430	Pmu4_1	18671493	18676718	+	Nipped-B-like protein B;	55.8701	47.2121	40.3552	31.2174	35.03	33.4843	29.7376	33.2631	23.2841	O	x	O	O	x	x	x	O
Pmu.4_1G425440	Pmu4_1	18681744	18683034	-	Nuclear transcription factor Y subunit B-3 Transcriptional activator HAP3C;	85.6864	52.614	56.8114	45.0372	47.4759	92.1361	61.7146	41.3486	168.067	O	O	x	x	x	x	x	O
Pmu.4_1G425450	Pmu4_1	18688648	18694633	-	DEK domain-containing chromatin-associated protein 3 DEK 3	73.7722	56.909	50.4455	50.1824	104.144	82.7913	100.687	93.1165	82.2392	O	x	O	x	x	x	x	O
Pmu.4_1G425460	Pmu4_1	18694685	18698648	-		18.678	18.8706	11.67	12.0996	12.5561	12.5439	8.09475	7.46444	7.81233	O	O	O	x	x	x	x	O
Pmu.4_1G425470	Pmu4_1	18703017	18705029	+		36.6039	50.1698	51.3624	48.2162	53.5806	55.0867	54.7394	66.4287	43.453	O	x	O	x	x	x	x	O
Pmu.4_1G425480	Pmu4_1	18706300	18709312	-	Cysteine synthase 2 2; Cysteine synthase-like protein O-acetylserine (thiol)-lyase 2; 2; O-acetylserine sulfhydrylase 2;	30.7313	26.715	23.7061	20.315	28.7822	27.6131	42.4964	53.8366	40.3454	O	O	O	x	x	x	x	O
Pmu.4_1G425490	Pmu4_1	18713873	18714483	+		205.524	155.271	79.6874	179.587	17.6704	28.3868	44.0181	47.4777	44.0269	O	O	x	x	x	x	x	O
Pmu.4_1G425500	Pmu4_1	18717898	18719036	-	Two-pore potassium channel 1; Calcium-activated outward-rectifying potassium channel 1;	107.418	282.479	315.734	153.971	305.062	167.764	108.964	154.354	87.2848	O	O	O	x	x	x	x	O
Pmu.4_1G425510	Pmu4_1	18719068	18724139	-		1.61418	7.55919	7.39292	4.24313	7.70031	6.93121	1.78361	3.30557	3.0402	O	O	O	x	x	x	x	O
Pmu.4_1G425520	Pmu4_1	18728375	18731018	-	Probable folate-biopterin transporter 8, chloroplastic; Precursor;	0	0	0	0	0.119886	0	0.0595343	0	0	x	x	O	x	x	x	x	x
Pmu.4_1G425530	Pmu4_1	18731505	18736118	+		0	0	0	0	0	0	0	0	0	x	x	x	x	O	x	x	x
Pmu.4_1G425540	Pmu4_1	18741018	18742554	-	Two-pore potassium channel 1; Calcium-activated outward-rectifying potassium channel 1;	13.2529	9.70981	13.5423	5.22871	26.5145	33.3998	45.4912	34.2619	30.6059	O	O	O	x	x	x	x	O
Pmu.4_1G425550	Pmu4_1	18743508	18749144	+	Meiotic recombination protein SPO11-1	2.56418	2.29436	2.44032	2.49135	1.39224	1.29533	1.45119	1.90877	0.954889	O	O	O	O	x	x	x	O
Pmu.4_1G425560	Pmu4_1	18751636	18752373	-		3.50095	2.14873	15.685	1.66751	3.29759	7.3295	19.9281	5.3412	4.61322	O	O	O	x	x	x	x	O
Pmu.4_1G425570	Pmu4_1	18754865	18759590	+	Mitochondrial import inner membrane translocase subunit TIM50; Protein EMBRYO DEFECTIVE 1860; Precursor;	14.9205	14.275	11.519	22.7367	22.9724	18.2177	22.2184	16.9593	21.4355	O	x	x	x	x	x	x	x
Pmu.4_1G425580	Pmu4_1	18759986	18763863	-	Alpha-1,3/1,6-mannosyltransferase ALG2; Asparagine-linked glycosylation protein 2 homolog; GDP-Man:Man(1)GlcNAc(2)-PP-Dol alpha-1,3-mannosyltransferase; GDP-Man:Man(1)GlcNAc(2)-PP-dolichol mannosyltransferase; GDP-Man:Man(2)GlcNAc(2)-PP-Dol alpha-1,6-mannosyltransferase;	17.9685	15.0084	16.3812	13.0297	12.3726	16.14	18.6398	18.3138	12.9885	O	x	x	x	x	x	x	x
Pmu.4_1G425590	Pmu4_1	18765014	18768309	+		0	0	0.0496727	0.0132041	0	0	0	0	0	x	x	x	x	x	x	x	x
Pmu.4_1G425600	Pmu4_1	18768744	18770903	-	Ribosome biogenesis protein NSA2 homolog;	54.9783	46.7263	43.9883	82.4481	67.0787	62.9168	76.6856	64.0642	73.4966	O	x	x	x	x	x	x	x
Pmu.4_1G425610	Pmu4_1	18770944	18771703	-		2.55093	2.32543	2.09806	5.7007	0.49024	0.743527	1.13818	0.803646	1.47715	O	O	x	x	x	x	x	O
Pmu.4_1G425620	Pmu4_1	18775353	18776327	+		0	0	0	0	0	0	0	0	0	x	x	x	x	x	x	x	x
Pmu.4_1G425630	Pmu4_1	18787036	18788245	+		0	0	0	0	0.0949393	0	0	0	0	x	x	x	x	x	x	x	x
Pmu.4_1G425640	Pmu4_1	18792959	18795963	+	Zinc transporter 11; ZRT/IRT-like protein 11; Precursor;	0.436013	0.265363	0.900325	0.222548	2.70764	0.780211	1.49197	1.02877	1.51349	O	O	x	x	x	x	x	O
Pmu.4_1G425650	Pmu4_1	18806046	18808192	+	L-type lectin-domain containing receptor kinase IX.1 Precursor;	1.1259	0.767637	0.830827	0.654263	2.43114	1.65229	2.19827	1.80682	2.4072	O	O	x	x	x	x	x	O
Pmu.4_1G425660	Pmu4_1	18814751	18821171	+		0	0	0	0	0	0	0	0	0	x	x	x	x	x	x	x	x
Pmu.4_1G425670	Pmu4_1	18821623	18822364	-		0	0	0	0	0	0	0	0	0	x	x	x	x	x	x	x	x
Pmu.4_1G425680	Pmu4_1	18822394	18823361	-		0	0	0	0	0	0	0	0	0	x	x	O	x	x	x	x	x
Pmu.4_1G425690	Pmu4_1	18823395	18824048	-		0	0	0	0	0	0	0	0	0	x	x	x	x	x	x	x	x
Pmu.4_1G425700	Pmu4_1	18833905	18834210	-		0	0	0	0	0	0	0	0	0	x	x	x	x	x	x	x	x
Pmu.4_1G425710	Pmu4_1	18834393	18834746	-		0	0	0	0	0	0	0	0	0	x	x	x	x	x	x	x	x
Pmu.4_1G425720	Pmu4_1	18834918	18835370	-		0	0	0	0	0	0	0	0	0	x	x	x	x	x	x	x	x
Pmu.4_1G425730	Pmu4_1	18843812	18844755	+		0	0	0	0	0	0	0	0	0	x	x	x	x	x	x	x	x
Pmu.4_1G425740	Pmu4_1	18848343	18849428	+		0	0	0	0	0	0	0	0	0	x	x	x	x	x	x	x	x
Pmu.4_1G425750	Pmu4_1	18850078	18851109	+		0	0	0	0	0	0	0	0	0	x	x	x	x	x	x	x	x
Pmu.4_1G425760	Pmu4_1	18851217	18852491	+		0	0	0	0	0	0	0	0	0	x	x	x	x	x	x	x	x
Pmu.4_1G425770	Pmu4_1	18852546	18854964	+		0	0	0	0	0	0	0	0	0	x	x	O	x	x	x	x	x
Pmu.4_1G425780	Pmu4_1	18855085	18856801	+		0	0	0	0	0	0	0	0	0	x	x	x	x	x	x	x	x
Pmu.4_1G425790	Pmu4_1	18857479	18859004	-		0	0	0	0	0	0	0	0	0	x	x	x	x	x	x	x	x
Pmu.4_1G425800	Pmu4_1	18861117	18861812	-		0	0	0	0	0	0	0	0	0	x	x	x	x	x	x	x	x
Pmu.4_1G425810	Pmu4_1	18862685	18863354	+		0	0	0	0	0	0	0	0	0	x	x	x	x	x	x	x	x
Pmu.4_1G425820	Pmu4_1	18867966	18870157	+	Zinc transporter 11; ZRT/IRT-like protein 11; Precursor;	24.5956	23.3012	27.0136	36.5002	82.9912	87.1256	63.509	46.8135	33.8682	O	O	O	x	x	x	x	O
Pmu.4_1G425830	Pmu4_1	18870824	18878773	+	(+)-neomenthol dehydrogenase Menthone:neomenthol reductase; Short-chain dehydrogenase/reductase 1;	0.0746245	0.12912	0.0519282	0.0382474	0.594783	0.354935	0.237311	0.130677	0.0564748	x	O	O	x	x	x	x	x
Pmu.4_1G425840	Pmu4_1	18880798	18882272	-	Zinc transporter 11; ZRT/IRT-like protein 11; Precursor;	0	0	0	0	0.0564427	0	0	0	0	x	x	O	x	x	x	x	x
Pmu.4_1G425850	Pmu4_1	18883523	18883932	-	L-type lectin-domain containing receptor kinase IX.1 Precursor;	0	0	0	0	0	0	0	0	0	x	x	x	x	x	x	x	x
Pmu.4_1G425860	Pmu4_1	18887299	18888724	-	gag-polypeptide of LTR copia-type	0	0	0	0	0	0	0	0	0	x	x	O	x	x	x	x	x
Pmu.4_1G425870	Pmu4_1	18892238	18896260	-		28.9997	28.6325	19.5416	33.4014	15.6895	15.6774	16.4012	14.0328	17.0397	O	x	O	x	x	x	x	O
Pmu.4_1G425880	Pmu4_1	18897299	18898063	-	Zinc finger BED domain-containing protein RICESLEEPER 4; Transposase-like protein RICESLEEPER 4;	0	0	0	0	0	0	0	0	0	x	x	x	x	x	x	x	x
Pmu.4_1G425890	Pmu4_1	18903753	18906295	+	DNA-dependent metalloprotease WSS1; DNA damage response protein WSS1; SUMO-dependent isopeptidase WSS1; Weak suppressor of SMT3 protein 1;	4.21993	4.40157	4.75478	7.73312	8.53942	9.53438	9.7736	9.65911	10.0888	O	O	O	x	x	x	x	O
Pmu.4_1G425900	Pmu4_1	18909474	18913269	+	DUF724 domain-containing protein 3	26.1199	21.8941	19.7193	16.4394	25.3236	30.548	31.804	28.9918	29.6928	O	x	O	x	x	x	x	O
Pmu.4_1G425910	Pmu4_1	18914935	18916779	-	Pectinesterase QRT1 QRT1 Pectin methylesterase 62 Pectin methylesterase QRT1 Protein QUARTET 1 Precursor;	0.0290473	0.0290314	0	0.151378	0	0	0.170323	0.0944877	0.0464104	x	x	O	x	x	x	x	x
Pmu.4_1G425920	Pmu4_1	18922112	18925274	+	30S ribosomal protein S10	46.6776	43.4027	43.7138	125.3	18.3718	25.2984	29.2912	39.6502	37.7615	O	O	O	x	x	x	x	O
Pmu.4_1G425930	Pmu4_1	18925806	18927106	+	Serine acetyltransferase 3, mitochondrial; Precursor;	1.0441	1.2989	1.06815	0.18715	3.42741	1.41611	0.604129	0.465136	1.08066	O	O	O	x	x	x	x	O
Pmu.4_1G425940	Pmu4_1	18931669	18932658	+		0	0	0	0	0	0	0	0	0	x	x	x	x	x	x	x	x
Pmu.4_1G425950	Pmu4_1	18933036	18933491	+		0	0	0	0	0	0	0	0	0	x	x	x	x	x	x	x	x
Pmu.4_1G425960	Pmu4_1	18936556	18936828	+		0	0	0	0	0	0	0	0	0	x	x	x	x	x	x	x	x
Pmu.4_1G425970	Pmu4_1	18944445	18945632	+	Serine acetyltransferase 3, mitochondrial; Precursor;	546.713	469.651	371.123	93.9061	301.961	365.23	219.866	340.948	283.933	O	O	O	x	x	x	x	O
Pmu.4_1G425980	Pmu4_1	18946449	18946838	+	Cytochrome p450	0	0	0.106795	0.111591	0	0.198742	0.201575	0.890242	0.219075	x	x	O	x	x	x	x	x
Pmu.4_1G425990	Pmu4_1	18946915	18948207	+	Cytochrome P450 71D10;	0.0828959	0.193321	0.566515	0.185327	0.134921	0.56822	0.608727	0.598486	0.334857	x	x	O	x	x	x	x	x
Pmu.4_1G426000	Pmu4_1	18949765	18952306	-	Protein FAR1-RELATED SEQUENCE 5;	0	0	0.0163848	0	0	0	0	0	0	x	x	x	x	x	x	x	x
Pmu.4_1G426010	Pmu4_1	18958030	18960263	+		0	0	0	0	0	0	0	0	0	x	x	O	x	x	x	x	x
Pmu.4_1G426020	Pmu4_1	18960948	18961247	-		0	0	0	0	0	0	0	0	0	x	x	O	x	x	x	x	x
Pmu.4_1G426030	Pmu4_1	18964212	18965376	-		0	0	0	0	0	0	0	0	0	x	x	x	x	x	x	x	x
Pmu.4_1G426040	Pmu4_1	18967681	18970792	-	(-)-germacrene D synthase;	0.178536	0.0726431	0.724067	2.37958	0	0	0	0	0	O	O	O	x	x	x	x	O
Pmu.4_1G426050	Pmu4_1	18979075	18979823	+		0	0	0	0	0	0	0	0	0	x	x	x	x	x	x	x	x
Pmu.4_1G426060	Pmu4_1	18981304	18981576	-		0	0	0	0	0	0	0	0	0	x	x	x	x	x	x	x	x
Pmu.4_1G426070	Pmu4_1	18989392	18989700	-		0	0	0	0	0	0	0	0	0	x	x	x	x	x	x	x	x
Pmu.4_1G426080	Pmu4_1	18990146	18990861	+		0	0	0	0	0	0	0	0	0	x	x	x	x	x	x	x	x
Pmu.4_1G426090	Pmu4_1	18995225	18998575	-	Domain of unknown function (DUF4216)	0	0	0	0	0	0	0	0	0	x	x	x	x	x	x	x	x
Pmu.4_1G426100	Pmu4_1	19001074	19006997	-	source UniProtKB	0	0	0	0	0.0287777	0	0	0	0	x	x	x	x	x	x	x	x
Pmu.4_1G426110	Pmu4_1	19011745	19012245	-		0	0	0	0	0	0	0	0	0	x	x	x	x	x	x	x	x
Pmu.4_1G426120	Pmu4_1	19017259	19022878	+	Cytochrome p450	0.0416783	0.0968736	0.0654444	0.0478352	0.055695	0	0	0	0.0152027	x	x	x	x	x	x	x	x
Pmu.4_1G426130	Pmu4_1	19023543	19025297	+		0	0	0	0	0	0	0	0	0	x	x	x	x	x	x	x	x
Pmu.4_1G426140	Pmu4_1	19026038	19026644	+		0	0	0	0	0	0	0	0	0	x	x	x	x	x	x	x	x
Pmu.4_1G426150	Pmu4_1	19026780	19027174	-		0	0	0	0	0	0	0	0	0	x	x	x	x	x	x	x	x
Pmu.4_1G426160	Pmu4_1	19027901	19030789	+	Cytochrome p450	0	0	0	0	0	0	0	0	0	x	x	x	x	x	x	x	x
Pmu.4_1G426170	Pmu4_1	19036733	19040708	+	Peptidase_C48,Transposase_24	0	0	0	0	0	0	0	0	0	x	x	x	x	x	x	x	x
Pmu.4_1G426180	Pmu4_1	19043202	19046554	+	Domain of unknown function (DUF4216)	0	0	0	0	0	0	0	0	0	x	x	x	x	x	x	x	x
Pmu.4_1G426190	Pmu4_1	19050732	19051496	-		0	0	0	0	0	0	0	0	0	x	x	x	x	x	x	x	x
Pmu.4_1G426200	Pmu4_1	19052374	19052739	+		0	0	0	0	0	0	0	0	0	x	x	x	x	x	x	x	x
Pmu.4_1G426210	Pmu4_1	19052868	19054363	+		0	0	0	0	0	0	0	0	0	x	x	x	x	x	x	x	x
Pmu.4_1G426220	Pmu4_1	19054734	19055327	+		0	0	0	0	0	0	0	0	0	x	x	x	x	x	x	x	x
Pmu.4_1G426230	Pmu4_1	19057138	19057705	+		0	0	0	0	0	0	0	0	0	x	x	x	x	x	x	x	x
Pmu.4_1G426240	Pmu4_1	19062410	19065252	-		0	0	0	0	0	0	0	0	0	x	x	x	x	x	x	x	x
Pmu.4_1G426250	Pmu4_1	19066336	19069506	+	Cytochrome p450	0.0169007	0	0.0126015	0.0286649	0	0	0	0	0	x	x	O	x	x	x	x	x
Pmu.4_1G426260	Pmu4_1	19071194	19072981	+	transposition, RNA-mediated	0	0	0	0.0323462	0	0	0	0	0	x	x	x	x	x	x	x	x
Pmu.4_1G426270	Pmu4_1	19073293	19073940	+		0	0	0	0.0892515	0	0	0	0	0	x	x	x	x	x	x	x	x
Pmu.4_1G426280	Pmu4_1	19075350	19075928	+		0	0	0	0	0	0	0	0	0	x	x	x	x	x	x	x	x
Pmu.4_1G426290	Pmu4_1	19075998	19078010	+	Transposon Tf2-9 polyprotein; Retrotransposable element Tf2 155 kDa protein;	0	0	0	0	0	0	0	0	0	x	x	x	x	x	x	x	x
Pmu.4_1G426300	Pmu4_1	19078365	19079651	-		0.514988	3.1556	4.74706	0.749894	0	0	0	0	0	O	O	x	x	x	x	x	O
Pmu.4_1G426310	Pmu4_1	19079712	19080652	-		1.99814	12.0021	12.2785	3.00957	0.0926954	0	0	0	0	O	O	x	x	x	x	x	O
Pmu.4_1G426320	Pmu4_1	19080834	19081262	+		0.93126	4.39052	7.25394	1.73987	0	0	0	0	0	O	O	x	x	x	x	x	O
Pmu.4_1G426330	Pmu4_1	19084159	19084791	+		0	0	0	0	0	0	0	0	0	x	x	O	x	x	x	x	x
Pmu.4_1G426340	Pmu4_1	19086084	19088196	+		0	0	0	0	0	0	0	0	0	x	x	x	x	x	x	x	x
Pmu.4_1G426350	Pmu4_1	19088683	19089429	-	Transposon Ty3-G Gag-Pol polyprotein; Gag3-Pol3; Transposon Ty3-1 TYA-TYB polyprotein; Capsid protein; p24; Spacer peptide p3; Nucleocapsid protein p11; Ty3 protease; p16; Spacer peptide J; Reverse transcriptase/ribonuclease H; p55; Integrase p61; Integrase p58;	0	0	0	0	0	0	0	0	0	x	x	x	x	x	x	x	x
Pmu.4_1G426360	Pmu4_1	19089716	19091737	-		0	0	0	0	0	0	0	0	0	x	x	x	x	x	x	x	x
Pmu.4_1G426370	Pmu4_1	19092536	19094192	+		0	0	0	0	0	0	0	0	0	x	x	O	x	x	x	x	x
Pmu.4_1G426380	Pmu4_1	19102451	19103672	+		0	0	0.0340835	0	0	0	0	0	0	x	x	x	x	x	x	x	x
Pmu.4_1G426390	Pmu4_1	19104183	19105350	-	Receptor-like serine/threonine-protein kinase SD1-6; Arabidopsis thaliana receptor kinase 2; S-domain-1 (SD1) receptor kinase 6; Precursor;	0	0	0.0353201	0	0	0	0	0	0	x	x	x	x	x	x	x	x
Pmu.4_1G426400	Pmu4_1	19108106	19111458	-	Domain of unknown function (DUF4216)	0	0	0	0	0	0	0	0	0	x	x	x	x	x	x	x	x
Pmu.4_1G426410	Pmu4_1	19113954	19117971	-	Peptidase_C48,Transposase_24	0	0	0	0	0	0	0	0	0	x	x	x	x	x	x	x	x
Pmu.4_1G426420	Pmu4_1	19123111	19123897	-		0	0	0	0	0	0	0	0	0	x	x	x	x	x	x	x	x
Pmu.4_1G426430	Pmu4_1	19124820	19127813	+		0.287088	0.227528	0.164843	0.0193169	0.181383	0.160737	0.289157	0.17231	0.0589392	x	O	O	x	x	x	x	x
Pmu.4_1G426440	Pmu4_1	19128863	19129282	+	Cytochrome P450 71D9; Cytochrome P450 CP3;	9.10706	3.59184	3.40291	1.15681	1.08532	2.73528	3.37161	3.87763	3.79109	O	O	x	x	x	x	x	O
Pmu.4_1G426450	Pmu4_1	19130897	19131412	+	Salviol synthase Cytochrome P450 71BE52	19.8344	13.3824	7.29984	5.60254	4.02475	3.42196	8.07697	7.33075	6.11242	O	O	x	x	x	x	x	O
Pmu.4_1G426460	Pmu4_1	19135303	19135873	+		0	0	0	0	0	0	0	0	0	x	x	x	x	x	x	x	x
Pmu.4_1G426470	Pmu4_1	19136047	19136433	+		0	0	0	0	0	0	0	0	0	x	x	x	x	x	x	x	x
Pmu.4_1G426480	Pmu4_1	19136861	19138042	-		0	0	0	0	0	0	0	0	0	x	x	x	x	x	x	x	x
Pmu.4_1G426490	Pmu4_1	19138112	19141234	-		0	0	0	0	0	0	0	0	0	x	x	x	x	x	x	x	x
Pmu.4_1G426500	Pmu4_1	19141366	19141758	+		0	0	0	0	0	0	0	0	0	x	x	x	x	x	x	x	x
Pmu.4_1G426510	Pmu4_1	19141802	19142047	-		0	0	0	0	0	0	0	0	0	x	x	x	x	x	x	x	x
Pmu.4_1G426520	Pmu4_1	19142238	19142874	-		0	0	0	0	0	0	0	0	0	x	x	x	x	x	x	x	x
Pmu.4_1G426530	Pmu4_1	19147882	19182186	+	Cytochrome p450	0.0388868	0.0237653	0.0179075	0.00253727	0.0134035	0.0142847	0.00228958	0.00503905	0.00249058	x	O	O	O	x	x	x	x
Pmu.4_1G426540	Pmu4_1	19150866	19151420	+	Cytochrome P450 71D10;	0	0	0	0	0	0	0	0	0	x	x	O	x	x	x	x	x
Pmu.4_1G426550	Pmu4_1	19155056	19158774	+	Premnaspirodiene oxygenase; Cytochrome P450 71D55;	0	0	0	0	0	0	0	0	0	x	x	x	x	O	x	x	x
Pmu.4_1G426560	Pmu4_1	19164511	19164729	-		0	0	0	0	0	0	0	0	0	x	x	x	x	x	x	x	x
Pmu.4_1G426570	Pmu4_1	19169523	19172073	-		0	0	0	0	0	0	0	0	0	x	x	x	x	x	x	x	x
Pmu.4_1G426580	Pmu4_1	19172621	19172926	+		0	0	0	0	0	0	0	0	0	x	x	x	x	x	x	x	x
Pmu.4_1G426590	Pmu4_1	19174039	19174527	+	Cytochrome P450 71D9; Cytochrome P450 CP3;	0	0	0	0	0	0	0	0	0	x	x	x	x	x	x	x	x
Pmu.4_1G426600	Pmu4_1	19174809	19178601	-		0	0	0	0	0	0	0	0	0	x	x	x	x	x	x	x	x
Pmu.4_1G426610	Pmu4_1	19178722	19179048	-		0	0	0	0	0	0	0	0	0	x	x	x	x	x	x	x	x
Pmu.4_1G426620	Pmu4_1	19183138	19188005	-		0	0	0.0084745	0	0	0	0	0	0	x	x	x	x	x	x	x	x
Pmu.4_1G426630	Pmu4_1	19188706	19193894	+	Cytochrome P450 71D9; Cytochrome P450 CP3;	0.119027	0.0510313	0.0939827	0.0768583	0	0	0	0	0	x	x	O	x	x	x	x	x
Pmu.4_1G426640	Pmu4_1	19200163	19200789	+	Cytochrome p450	0	0.0854273	0.132223	0.359351	0	0	0.12527	0	0	x	x	O	x	x	x	x	x
Pmu.4_1G426650	Pmu4_1	19201689	19207302	-	Receptor-like serine/threonine-protein kinase SD1-8; Arabidopsis thaliana receptor kinase 3; S-domain-1 (SD1) receptor kinase 8; Precursor;	16.6857	18.9221	14.5665	21.3705	47.6057	21.6145	12.4546	16.2916	17.0721	O	O	O	x	x	x	x	O
Pmu.4_1G426660	Pmu4_1	19210305	19212719	+	Cell division cycle protein 48 homolog; Valosin-containing protein homolog;	0	0	0.0337927	0.0392345	0.0722371	0	0.0325525	0.0369551	0.0729922	x	x	O	x	x	x	x	x
Pmu.4_1G426670	Pmu4_1	19214869	19222335	+	F-box domain	26.323	15.3832	12.1429	14.6183	15.8619	13.7691	15.0828	16.2788	9.22788	O	x	O	x	x	x	x	O
Pmu.4_1G426680	Pmu4_1	19222819	19224420	-	Pentatricopeptide repeat-containing protein At1g66345, mitochondrial; Precursor;	29.6589	23.9876	15.7577	33.8006	18.4942	16.0609	13.9413	18.2871	27.8947	O	O	O	x	x	x	x	O
Pmu.4_1G426690	Pmu4_1	19227157	19229590	+		0.0930778	0.0721143	0.0668951	0.0237613	0	0	0	0	0	x	x	O	x	x	x	x	x
Pmu.4_1G426700	Pmu4_1	19231842	19232185	+		0	0	0	0	0	0	0	0	0	x	x	x	x	x	x	x	x
Pmu.4_1G426710	Pmu4_1	19233029	19233577	-		0	0	0	0	0	0	0	0	0	x	x	O	x	x	x	x	x
Pmu.4_1G426720	Pmu4_1	19237772	19238972	-	gag-polypeptide of LTR copia-type	0	0	0	0	0	0	0	0	0	x	x	x	x	x	x	x	x
Pmu.4_1G426730	Pmu4_1	19244552	19244998	-		0	0	0	0	0	0	0	0	0	x	x	O	x	x	x	x	x
Pmu.4_1G426740	Pmu4_1	19249692	19252410	+	UDP-glycosyltransferase 79B6;	0	0	0	0	0	0	0	0	0	x	x	O	x	x	x	x	x
Pmu.4_1G426750	Pmu4_1	19252857	19253285	+	Anthocyanidin 3-O-glucoside 2''-O-glucosyltransferase; 3-O-glucoside-2''-O-glucosyltransferase; Protein dusky;	0	0	0	0	0	0	0	0	0	x	x	O	x	x	x	x	x
Pmu.4_1G426760	Pmu4_1	19260819	19263424	+		0.113902	0.0753649	0.0466496	0.201862	1.18468	0.904595	1.11677	1.25149	0.670715	O	O	O	x	x	x	x	O
Pmu.4_1G426770	Pmu4_1	19266435	19268278	-	Pentatricopeptide repeat-containing protein At4g39620, chloroplastic Protein EMBRYO DEFECTIVE 2453 Precursor;	20.1717	19.4957	16.4047	33.6561	16.1779	16.2538	14.8427	15.6031	18.7101	O	x	O	x	x	x	x	O
Pmu.4_1G426780	Pmu4_1	19272258	19272701	+	S-protein homolog 2 Precursor;	0	0	0	0	0	0	0	0	0	x	x	O	x	x	x	x	x
Pmu.4_1G426790	Pmu4_1	19273211	19274089	-	Cytochrome p450	0	0	0	0	0	0	0	0	0	x	x	O	x	x	x	x	x
Pmu.4_1G426800	Pmu4_1	19276534	19278319	+	Cytochrome p450	0.152134	0	0.0447474	0	0	0	0	0.0476389	0	x	x	x	x	x	x	x	x
Pmu.4_1G426810	Pmu4_1	19281989	19283355	-		0	0	0	0	0	0	0	0	0	x	x	O	x	x	x	x	x
Pmu.4_1G426820	Pmu4_1	19283839	19284246	+		0	0	0	0	0	0	0	0	0	x	x	x	x	x	x	x	x
Pmu.4_1G426830	Pmu4_1	19290008	19290397	-	Cytochrome p450	0	0	0	0	0	0	0	0	0	x	x	O	x	x	x	x	x
Pmu.4_1G426840	Pmu4_1	19291650	19292762	-	Cytochrome p450	0.040575	0	0.0359024	0.176197	0	0	0	0	0	x	x	O	x	x	x	x	x
Pmu.4_1G426850	Pmu4_1	19294477	19296263	+	Cytochrome p450	0.313434	0.19814	0.25193	0.073062	0	0	0	0	0	x	x	x	x	x	x	x	x
Pmu.4_1G426860	Pmu4_1	19304649	19305215	-		0	0	0	0	0	0	0	0	0	x	x	x	x	x	x	x	x
Pmu.4_1G426870	Pmu4_1	19308593	19310542	+	Cytochrome p450	0	0	0.105061	0.0223183	0	0	0	0.0457675	0	x	x	x	x	x	x	x	x
Pmu.4_1G426880	Pmu4_1	19316498	19317771	-		0	0	0	0	0	0	0	0	0	x	x	O	x	x	x	x	x
Pmu.4_1G426890	Pmu4_1	19319345	19321103	+	Cytochrome p450	0.540429	0.323097	0.325564	0.0845544	23.1182	28.6583	24.8182	10.3031	19.6279	O	O	x	x	x	x	x	O
Pmu.4_1G426900	Pmu4_1	19323751	19324077	+		0.50314	0.600614	1.00224	0.14488	0	0	0	0	0.261857	O	x	x	x	x	x	x	x
Pmu.4_1G426910	Pmu4_1	19325319	19337016	+		0.0721646	0.0984342	0.314203	0.0832109	0.00745652	0	0.0268907	0.0298051	0.0146236	x	O	O	x	x	x	x	x
Pmu.4_1G426920	Pmu4_1	19337500	19337721	-		0	0	0	0	0	0	0	0	0	x	x	O	x	x	x	x	x
Pmu.4_1G426930	Pmu4_1	19339163	19340952	+	Cytochrome p450	0.0551688	0.249371	0.182869	0.0264668	0	0	0	0	0	x	x	O	x	x	x	x	x
Pmu.4_1G426940	Pmu4_1	19345187	19347937	-		0	0	0.01514	0	0	0	0	0	0	x	x	O	x	x	x	x	x
Pmu.4_1G426950	Pmu4_1	19349509	19351351	+	Cytochrome p450	219.697	113.53	111.969	29.7171	59.5014	70.139	60.4317	29.5731	49.9652	O	O	O	x	x	x	x	O
Pmu.4_1G426960	Pmu4_1	19353595	19354293	+		0.0646066	0.255436	0.350255	0.0677763	0	0	0.225091	0.255355	0	x	x	x	x	x	x	x	x
Pmu.4_1G426970	Pmu4_1	19354375	19358189	+	Transposon Ty3-G Gag-Pol polyprotein; Gag3-Pol3; Transposon Ty3-1 TYA-TYB polyprotein; Capsid protein; p24; Spacer peptide p3; Nucleocapsid protein p11; Ty3 protease; p16; Spacer peptide J; Reverse transcriptase/ribonuclease H; p55; Integrase p61; Integrase p58;	0.144654	0.199661	0.747125	0.172265	0.0446866	0.041695	0.0824553	0.161189	0.0938269	x	O	O	x	x	x	x	x
Pmu.4_1G426980	Pmu4_1	19359424	19371782	+		0.14689	0.13602	0.490134	0.0881197	0	0	0.0127161	0.0695978	0.0216128	x	O	O	x	x	x	x	x
Pmu.4_1G426990	Pmu4_1	19371853	19372213	+		0	0	0	0	0	0	0	0	0	x	x	O	x	x	x	x	x
Pmu.4_1G427000	Pmu4_1	19373840	19376396	+	Uncharacterized protein K02A2.6-like	0	0	0	0	0	0	0	0	0	x	x	O	x	x	x	x	x
Pmu.4_1G427010	Pmu4_1	19376541	19376930	+		0	0	0	0	0	0	0	0	0	x	x	x	x	x	x	x	x
Pmu.4_1G427020	Pmu4_1	19376967	19377956	+		0	0	0	0	0	0	0	0	0	x	x	O	x	x	x	x	x
Pmu.4_1G427030	Pmu4_1	19378014	19381736	+	Uncharacterized protein K02A2.6-like	0	0	0.0107331	0	0	0	0.0211158	0	0	x	x	O	x	x	x	x	x
Pmu.4_1G427040	Pmu4_1	19382725	19387996	-		0	0	0	0	0	0	0	0	0	x	x	O	x	x	x	x	x
Pmu.4_1G427050	Pmu4_1	19388210	19390018	+		0	0	0	0	0	0	0	0	0	x	x	O	x	x	x	x	x
Pmu.4_1G427060	Pmu4_1	19395837	19402279	+	CTP synthase; CTP synthetase; UTP--ammonia ligase;	10.7786	6.5069	5.89017	5.67983	0.0135382	0.0367183	0	0.0259562	0	O	O	x	x	x	x	x	O
Pmu.4_1G427070	Pmu4_1	19406138	19408241	+	Cytochrome p450	12.8892	9.9041	14.6267	6.55201	0.162053	0.151204	0.187045	0.40556	0.454742	O	O	O	x	O	x	x	O
Pmu.4_1G427080	Pmu4_1	19410547	19410846	+	Cytochrome p450	0	0	0	0	0	0	0	0	0	x	x	x	x	x	x	x	x
Pmu.4_1G427090	Pmu4_1	19411055	19411586	+		0	0	0	0	0	0	0	0	0	x	x	x	x	x	x	x	x
Pmu.4_1G427100	Pmu4_1	19414856	19416090	-	Threonine dehydratase 1 biosynthetic, chloroplastic SlTD1 Threonine deaminase 1 Precursor;	1.36756	0.758892	0.755627	1.07989	0.535961	0.258878	0.445416	0.208865	0.294208	O	x	O	x	x	x	x	O
Pmu.4_1G427110	Pmu4_1	19416157	19417433	-	Threonine dehydratase biosynthetic, chloroplastic; Threonine deaminase; Precursor;	0.435086	0.356425	0.383526	0.784223	0.263888	0.189667	0.184716	0.27303	0.410038	x	x	x	x	x	x	x	x
Pmu.4_1G427120	Pmu4_1	19424569	19431713	+	ABC transporter C family member 3; transporter ABCC.3; ATP-energized glutathione S-conjugate pump 3; Glutathione S-conjugate-transporting ATPase 3; Multidrug resistance-associated protein 3;	5.79941	2.00746	1.90266	2.4453	6.0097	4.35777	6.27422	7.23275	13.1131	O	O	O	x	x	x	x	O
Pmu.4_1G427130	Pmu4_1	19445699	19445968	-		0	0	0	0	0	0	0	0	0	x	x	O	x	x	x	x	x
Pmu.4_1G427140	Pmu4_1	19452508	19453086	-		0	0	0	0	0	0	0	0	0	x	x	O	x	x	x	x	x
Pmu.4_1G427150	Pmu4_1	19457803	19510248	+	ABC transporter C family member 3; transporter ABCC.3; ATP-energized glutathione S-conjugate pump 3; Glutathione S-conjugate-transporting ATPase 3; Multidrug resistance-associated protein 3;	5.82251	5.16376	6.01669	6.36971	15.3059	5.94904	6.83999	5.01966	11.06	O	O	O	x	x	x	x	O
Pmu.4_1G427160	Pmu4_1	19474154	19476796	-		0	0	0	0	0	0	0	0	0	x	x	O	x	x	x	x	x
Pmu.4_1G427170	Pmu4_1	19487077	19487648	+		0	0	0	0	0	0	0	0	0	x	x	x	x	x	x	x	x
Pmu.4_1G427180	Pmu4_1	19488446	19489429	+		0	0	0	0	0	0	0	0	0	x	x	O	x	x	x	x	x
Pmu.4_1G427190	Pmu4_1	19489499	19493125	+	Uncharacterized protein YpeP;	0	0	0	0	0	0	0	0	0	x	x	O	x	x	x	x	x
Pmu.4_1G427200	Pmu4_1	19493582	19495954	-		0	0	0	0	0	0	0	0	0	x	x	O	x	x	x	x	x
Pmu.4_1G427210	Pmu4_1	19496027	19497426	-		0	0	0	0	0	0	0	0	0	x	x	O	x	x	x	x	x
Pmu.4_1G427220	Pmu4_1	19497616	19498328	-		0	0	0	0	0	0	0	0	0	x	x	O	O	x	x	x	x
Pmu.4_1G427230	Pmu4_1	19512668	19515508	+	Receptor-like protein	0.101575	0.0994903	0.0863536	0.314314	0	0.115942	0.0277348	0	1.18119	O	O	O	x	x	x	x	O
Pmu.4_1G427240	Pmu4_1	19524833	19533735	+	DUF21 domain-containing protein At1g55930, chloroplastic; CBS domain-containing protein CBSDUFCH2; Precursor;	8.573	8.95872	7.39635	14.937	8.33673	7.95505	11.113	11.006	10.1449	O	x	O	O	x	x	x	O
Pmu.4_1G427250	Pmu4_1	19535314	19535721	-		0.403252	1.33439	0.506274	0.232234	0.28156	0.20377	0	0	0	O	x	x	x	x	x	x	x
Pmu.4_1G427260	Pmu4_1	19542124	19543588	+		0	0	0	0	0	0	0	0	0	x	x	x	x	x	x	x	x
Pmu.4_1G427270	Pmu4_1	19544638	19545105	-	isoform X1	0	0	0.0889958	0	0	0	0	0	0	x	x	x	x	x	x	x	x
Pmu.4_1G427280	Pmu4_1	19545214	19546883	-	MuDR family transposase	0	0	0	0	0.206546	0	0.141247	0.106882	0	x	x	x	x	x	x	x	x
Pmu.4_1G427290	Pmu4_1	19549126	19550100	-	Heavy metal-associated isoprenylated plant protein 47 Precursor;	2.65611	3.00267	1.92946	0.476862	1.20312	1.66356	0.726081	0.60761	0.263276	O	O	x	x	x	x	x	O
Pmu.4_1G427300	Pmu4_1	19553077	19553817	-	Heavy metal-associated isoprenylated plant protein 47 Precursor;	0	0	0	0	0	0	0	0	0	x	x	x	x	x	x	x	x
Pmu.4_1G427310	Pmu4_1	19553957	19555668	+		0	0	0	0.0337821	0	0	0	0	0	x	x	x	x	x	x	x	x
Pmu.4_1G427320	Pmu4_1	19555747	19559736	+	Transposon Tf2-6 polyprotein; Retrotransposable element Tf2 155 kDa protein;	0	0	0	0	0	0	0.019748	0	0	x	x	x	x	x	x	x	x
Pmu.4_1G427330	Pmu4_1	19560365	19563910	-		0	0	0	0	0	0	0	0.0251683	0	x	x	x	x	x	x	x	x
Pmu.4_1G427340	Pmu4_1	19565340	19566027	+		0	0	0	0	0	0	0	0	0	x	x	x	x	O	x	x	x
Pmu.4_1G427350	Pmu4_1	19566428	19569602	-		0.0168794	0.0281181	0.0129933	0.0286287	0	0	0	0	0	x	x	x	x	O	x	x	x
Pmu.4_1G427360	Pmu4_1	19577798	19581604	+	Zinc finger CCCH domain-containing protein 18;	20.6115	17.1186	10.7799	18.0036	26.7779	26.5502	19.0706	19.3629	15.1739	O	x	O	x	x	x	x	O
Pmu.4_1G427370	Pmu4_1	19583224	19586700	-	Transcription termination factor MTERF9, chloroplastic Mitochondrial transcription termination factor 9 Protein TWIRT1 Precursor;	17.5416	12.2777	8.34459	29.6327	10.9549	10.299	10.9043	11.9088	11.3174	O	O	O	x	x	x	x	O
Pmu.4_1G427380	Pmu4_1	19595851	19596795	+		0.862576	0.541525	1.52062	9.28694	1.14093	2.81597	1.2485	0.635956	1.10267	O	O	x	x	x	x	x	O
Pmu.4_1G427390	Pmu4_1	19616189	19617387	-		0.0995554	0	0	0.0362974	0.337119	0.468656	0.262567	1.06996	0.0714155	O	O	x	x	x	x	x	O
Pmu.4_1G427400	Pmu4_1	19620797	19622315	-		0	0	0	0	0	0	0.0518726	0	0	x	x	x	x	x	x	x	x
Pmu.4_1G427410	Pmu4_1	19625552	19625860	-		0	0	0	0	0	0	0	0	0	x	x	x	x	x	x	x	x
Pmu.4_1G427420	Pmu4_1	19626789	19630209	+		0	0	0	0	0	0.0243023	0.0460125	0	0	x	x	x	x	x	x	x	x
Pmu.4_1G427430	Pmu4_1	19630509	19631416	+		0	0	0	0	0	0	0	0	0	x	x	x	x	x	x	x	x
Pmu.4_1G427440	Pmu4_1	19631717	19632957	-		0	0	0.0335617	0.0816725	2.66992	2.20478	1.96426	1.66302	2.85965	O	O	x	x	x	x	x	O
Pmu.4_1G427450	Pmu4_1	19633046	19637733	-		0.00963311	0.0114255	0.0527993	0.109159	0.53355	0.358389	0.436304	0.442009	0.805956	x	O	x	x	x	x	x	x
Pmu.4_1G427460	Pmu4_1	19640282	19640875	+	Receptor-like protein	0	0	0	0	0	0	0	0	0	x	x	x	x	x	x	x	x
Pmu.4_1G427470	Pmu4_1	19642555	19643032	+		0	0	0	0	0	0	0	0.174933	0	x	x	x	x	x	x	x	x
Pmu.4_1G427480	Pmu4_1	19643617	19645968	-		0	0	0	0	0	0	0	0	0.0363262	x	x	x	x	x	x	x	x
Pmu.4_1G427490	Pmu4_1	19646005	19647153	-		0	0	0	0	0	0	0	0	0	x	x	x	x	x	x	x	x
Pmu.4_1G427500	Pmu4_1	19648514	19649672	+	Receptor-like protein	0.0462401	0.0462148	0	0	0	0.0703684	0	0	0	x	x	x	x	x	x	x	x
Pmu.4_1G427510	Pmu4_1	19653222	19655289	-		0	0	0	0	0	0	0	0	0	x	x	x	x	x	x	x	x
Pmu.4_1G427520	Pmu4_1	19658368	19659288	+	Domain of unknown function (DUF4216)	0	0	0	0	0	0	0	0	0	x	x	x	x	x	x	x	x
Pmu.4_1G427530	Pmu4_1	19671045	19672618	+	Peptidase_C48,Transposase_24	0	0	0	0	0	0	0	0	0	x	x	x	x	x	x	x	x
Pmu.4_1G427540	Pmu4_1	19672781	19675195	+	Peptidase_C48,Transposase_24	0	0	0	0	0.0475679	0	0	0	0	x	x	x	x	x	x	x	x
Pmu.4_1G427550	Pmu4_1	19682949	19684150	-		1.5649	1.94063	2.99065	6.88809	6.83887	8.53674	31.5411	14.6169	8.72921	O	O	x	x	x	x	x	O
Pmu.4_1G427560	Pmu4_1	19687745	19689356	-		0	0	0	0	0	0	0	0	0	x	x	x	x	x	x	x	x
Pmu.4_1G427570	Pmu4_1	19703834	19706839	+	Receptor-like protein 6 Precursor;	0.3888	0.398868	0.0554226	0.0302383	4.33282	5.30009	4.42231	2.13049	10.0574	O	O	O	x	x	x	x	O
Pmu.4_1G427580	Pmu4_1	19708197	19709997	-		2.19611	1.27841	0.54294	1.19196	0.189316	0.45186	0.261985	0.0495539	0.195858	O	O	x	x	x	x	x	O
Pmu.4_1G427590	Pmu4_1	19711651	19717042	+		0.0137624	0	0.00741087	0	0	0	0.0146132	0	0.0316911	x	x	O	x	O	x	x	x
Pmu.4_1G427600	Pmu4_1	19717145	19718818	+		0	0	0	0	0	0	0	0	0	x	x	x	x	O	x	x	x
Pmu.4_1G427610	Pmu4_1	19719581	19723108	-	Pro-Pol polyprotein; Pr125Pol; Protease/Reverse transcriptase/ribonuclease H; p87Pro-RT-RNaseH; Protease/Reverse transcriptase; p65Pro-RT; Ribonuclease H; H; Integrase; p42In;	0	0	0	0	0	0	0	0	0	x	x	x	x	x	x	x	x
Pmu.4_1G427620	Pmu4_1	19723302	19723751	-		0	0	0	0	0	0	0	0	0	x	x	x	x	x	x	x	x
Pmu.4_1G427630	Pmu4_1	19723926	19724240	-		0	0	0	0	0	0	0	0	0	x	x	x	x	x	x	x	x
Pmu.4_1G427640	Pmu4_1	19724502	19726896	-		0	0	0	0	0	0	0	0	0	x	x	x	x	x	x	x	x
Pmu.4_1G427650	Pmu4_1	19730113	19730358	-		0	0	0	0	0	0	0	0	0	x	x	O	x	x	x	x	x
Pmu.4_1G427660	Pmu4_1	19730482	19730928	+	Probable receptor-like protein kinase At5g24010; Precursor;	0	0	0	0	0	0	0	0	0	x	x	O	x	x	x	x	x
Pmu.4_1G427670	Pmu4_1	19731394	19731978	-	Ribonuclease H protein	0	0	0.0705195	0.0743942	0	0	0	0	0	x	x	O	x	x	x	x	x
Pmu.4_1G427680	Pmu4_1	19738173	19740626	+	Receptor-like protein 6 Precursor;	0.447619	1.68998	4.99666	1.32421	5.06989	0.422794	0.704781	1.84719	2.69604	O	O	O	x	x	x	x	O
Pmu.4_1G427690	Pmu4_1	19745072	19745338	+		9.1196	3.25405	3.19581	1.23792	2.03394	1.52989	5.59836	0.334257	1.9409	O	O	O	x	x	x	x	O
Pmu.4_1G427700	Pmu4_1	19747943	19753395	+	Receptor-like protein 6 Precursor;	12.5063	4.3301	3.92533	1.52379	15.5747	10.1526	23.5395	15.1538	19.1938	O	O	O	x	O	x	x	O
Pmu.4_1G427710	Pmu4_1	19757116	19759176	+		0	0	0	0	0	0	0	0	0	x	x	O	x	x	x	x	x
Pmu.4_1G427720	Pmu4_1	19760237	19760793	-		0	0	0	0	0	0	0	0	0	x	x	O	x	x	x	x	x
Pmu.4_1G427730	Pmu4_1	19770742	19772398	+		0	0	0	0	0	0	0	0	0	x	x	x	x	x	x	x	x
Pmu.4_1G427740	Pmu4_1	19773260	19773625	-		0	0	0	0	0	0	0	0	0	x	x	x	x	x	x	x	x
Pmu.4_1G427750	Pmu4_1	19779055	19779627	+		0	0	0.0726877	0	0	0	0	0	0	x	x	x	x	x	x	x	x
Pmu.4_1G427760	Pmu4_1	19790941	19791869	-		0	0	0	0	0	0	0	0	0	x	x	x	x	x	x	x	x
Pmu.4_1G427770	Pmu4_1	19794295	19794948	-	Ribosomal protein-like protein	0.069052	0	0	0.0724398	0	0.124705	0.120098	0	0	x	x	x	x	x	x	x	x
Pmu.4_1G427780	Pmu4_1	19802956	19806232	+	Receptor-like protein 6 Precursor;	8.70779	24.1371	21.6978	4.03237	78.5787	39.8714	15.6951	20.4272	3.50667	O	O	x	x	x	x	x	O
Pmu.4_1G427790	Pmu4_1	19825424	19828637	+	Scarecrow-like transcription factor PAT1; GRAS family protein 29; Protein PHYTOCHROME A SIGNAL TRANSDUCTION 1;	56.9779	38.819	28.9487	51.1003	75.6143	46.7316	111.832	78.1421	91.7777	O	O	O	x	x	x	x	O
Pmu.4_1G427800	Pmu4_1	19828791	19830752	-		1.11181	0.944739	1.75061	1.77473	1.16151	0.825886	1.68348	1.62103	1.54702	O	x	x	x	x	x	x	x
Pmu.4_1G427810	Pmu4_1	19831299	19832682	-		0.401449	0.421355	2.18783	10.8127	0.12605	0.17907	1.8753	3.88442	5.26727	O	O	O	x	x	x	x	O
Pmu.4_1G427820	Pmu4_1	19834021	19839661	-	Probable WRKY transcription factor 20; WRKY DNA-binding protein 20;	30.6414	23.9493	22.9565	19.4877	23.9509	29.5507	32.0945	30.1692	36.221	O	x	O	x	x	x	x	O
Pmu.4_1G427830	Pmu4_1	19842586	19845406	-	FRIGIDA-like protein 1; Protein SUPPRESSOR OF FRI 8;	25.5612	21.0238	14.4381	20.4277	24.6775	27.1293	29.1071	29.3551	28.6479	O	x	O	O	O	x	x	O
Pmu.4_1G427840	Pmu4_1	19847587	19856114	+	Receptor-like protein 6 Precursor;	1.45926	1.19386	0.993117	0.913113	0.857966	0.930717	0.940838	1.45954	0.821798	O	x	x	x	x	x	x	x
Pmu.4_1G427850	Pmu4_1	19856370	19858256	+	Receptor-like protein 6 Precursor;	0	0.0283852	0	0.0230634	0	0	0	0	0	x	x	x	x	x	x	x	x
Pmu.4_1G427860	Pmu4_1	19858329	19858742	+	Receptor-like protein	0	0	0	0.219556	0	0	0	0	0	x	x	x	x	x	x	x	x
Pmu.4_1G427870	Pmu4_1	19862025	19866041	+	Peptidase_C48,Transposase_24	0	0	0	0	0	0	0	0	0	x	x	x	x	x	x	x	x
Pmu.4_1G427880	Pmu4_1	19868538	19871890	+	Domain of unknown function (DUF4216)	0	0	0	0	0	0	0	0	0	x	x	x	x	x	x	x	x
Pmu.4_1G427890	Pmu4_1	19879600	19879824	-		0	0.238057	0.177597	0.193425	0.510562	0	0	0.378147	0	x	x	x	x	x	x	x	x
Pmu.4_1G427900	Pmu4_1	19882002	19885599	+	OVARIAN TUMOR DOMAIN-containing deubiquitinating enzyme 2 domain-containing protein 2 Deubiquitinating enzyme OTU2	0.271028	0.093445	0.146397	0.229042	2.1062	2.05627	1.37737	1.40863	1.30735	O	O	x	x	x	x	x	O
Pmu.4_1G427910	Pmu4_1	19885941	19887973	+		0	0	0	0.0284481	0.403576	0.28038	0.154696	0.0850293	0.299956	x	O	O	x	x	x	x	x
Pmu.4_1G427920	Pmu4_1	19898850	19901561	+	Receptor-like protein 6 Precursor;	0.327651	1.01255	1.94307	0.279701	7.91731	7.09174	2.40723	7.51069	2.41842	O	O	O	x	x	x	x	O
Pmu.4_1G427930	Pmu4_1	19901817	19903826	+	Receptor-like protein 33 Precursor;	0	0.0266482	0.0596409	0.170193	0.268203	0.119713	0	0.174805	0	x	x	O	x	x	x	x	x
Pmu.4_1G427940	Pmu4_1	19903914	19905491	+	Receptor-like protein	0	0	0	0	0.266311	0	0.0497744	0	0	x	x	O	x	x	x	x	x
Pmu.4_1G427950	Pmu4_1	19912436	19913575	-	Transcription factor GTE12; Bromodomain-containing protein GTE12; Protein GLOBAL TRANSCRIPTION FACTOR GROUP E12;	0.364582	1.17706	1.65849	0.0763519	1.52988	0.789561	0.621087	0.22627	0.22484	O	O	O	x	x	x	x	O
Pmu.4_1G427960	Pmu4_1	19915627	19918565	+		0.686174	0.830138	0.446118	0.397355	1.68046	0.715924	0.508169	0.790823	0.621955	O	O	x	x	x	x	x	x
Pmu.4_1G427970	Pmu4_1	19920028	19920318	+		0	0	0	0	0.286093	0	0	0	0	x	x	x	x	x	x	x	x
Pmu.4_1G427980	Pmu4_1	19926218	19927223	+	Probable serine/threonine-protein kinase WNK11; Protein kinase with no lysine 11;	0.0448907	0.106487	0.731891	1.99643	0.929768	2.08105	6.09882	6.39613	5.66329	O	O	O	x	x	x	x	O
Pmu.4_1G427990	Pmu4_1	19931541	19933616	+	Probable inactive receptor kinase At5g53320; Precursor;	0	0	0	0	0.0420165	0	0	0	0	x	x	O	x	x	x	x	x
Pmu.4_1G428000	Pmu4_1	19939801	19943462	+	Heterogeneous nuclear ribonucleoprotein 1;	29.8571	25.0987	23.9891	29.121	17.4998	23.2407	29.49	34.2543	52.3948	O	O	x	x	x	x	x	x
Pmu.4_1G428010	Pmu4_1	19944559	19949241	+	Protein TORNADO 1; Protein LOPPED 1;	14.5877	10.9843	11.7196	10.5416	24.1936	25.2782	15.0327	13.8367	17.2389	O	x	O	x	x	x	x	O
Pmu.4_1G428020	Pmu4_1	19949801	19953526	-	Protein SRC2 Protein SOYBEAN GENE REGULATED BY COLD 2	241.734	165.061	135.793	123.499	196.599	187.028	204.037	176.427	265.291	O	O	O	x	x	x	x	O
Pmu.4_1G428030	Pmu4_1	19962013	19967811	+	Kinesin-like protein KIN-12F	3.18264	7.62969	4.68174	24.9918	1.99905	3.58747	4.59814	3.90086	12.3463	O	O	O	x	x	x	x	O
Pmu.4_1G428040	Pmu4_1	19969968	19976386	-	40S ribosomal protein S15a-5;	8.66148	8.55636	8.19898	8.25784	4.06217	4.4362	6.1628	6.82532	2.70045	O	O	O	x	x	x	x	O
Pmu.4_1G428050	Pmu4_1	19977785	19979959	+	Mitochondrial import inner membrane translocase subunit TIM22-3;	50.569	57.1049	48.0842	123.931	20.3949	25.1185	47.2235	35.6242	50.2502	O	O	O	x	x	x	x	O
Pmu.4_1G428060	Pmu4_1	19981160	19991227	+	Leucine-rich repeat receptor protein kinase HPCA1 Protein HYDROGEN-PEROXIDE-INDUCED CALCIUM INCREASES 1 Precursor;	8.30499	8.51923	6.54536	6.13805	2.60417	2.5756	2.59358	4.20403	2.40902	O	O	O	x	x	x	x	O
Pmu.4_1G428070	Pmu4_1	19994520	19994720	+		0	0	0	0	0	0	0	0.423299	0	x	x	x	x	x	x	x	x
Pmu.4_1G428080	Pmu4_1	19995362	19996492	-	NAC domain-containing protein 86 NAM-like protein No apical meristem-like protein	0	0	0	0	0	0	0	0	0	x	x	O	x	x	x	x	x
Pmu.4_1G428090	Pmu4_1	19997774	20000618	+	B3 domain-containing protein Os06g0112300;	0	0	0	0	0	0	0	0	0	x	x	x	x	x	x	x	x
Pmu.4_1G428100	Pmu4_1	20002191	20004025	-		0	0	0	0	0.0907389	0	0	0	0	x	x	x	x	x	x	x	x
Pmu.4_1G428110	Pmu4_1	20004577	20004795	+		0	0	0	0	0	0	0	0	0	x	x	O	x	x	x	x	x
Pmu.4_1G428120	Pmu4_1	20007373	20010978	-		0	0	0	0	0	0	0	0	0	x	x	x	x	x	x	x	x
Pmu.4_1G428130	Pmu4_1	20011036	20016069	+		0	0	0	0	0	0	0.0469574	0.0166106	0.0180447	x	x	x	x	x	x	x	x
Pmu.4_1G428140	Pmu4_1	20016351	20017583	-	Transposon Tf2-8 polyprotein; Retrotransposable element Tf2 155 kDa protein;	0	0	0	0	0	0	0	0	0	x	x	O	x	x	x	x	x
Pmu.4_1G428150	Pmu4_1	20017674	20022213	-	Ribonuclease HI; HI; HI;	0	0	0	0	0	0	0	0	0	x	x	x	x	x	x	x	x
Pmu.4_1G428160	Pmu4_1	20025219	20031643	+	Leucine-rich repeat receptor protein kinase HPCA1 Protein HYDROGEN-PEROXIDE-INDUCED CALCIUM INCREASES 1 Precursor;	0.472916	0.282896	0.152176	0.106832	0.270212	0.54196	0.318248	0.251727	0.0540903	x	O	O	x	x	x	x	x
Pmu.4_1G428170	Pmu4_1	20032314	20033405	-	NAC domain-containing protein 68 OsNAC4	1.07456	5.37825	2.44961	12.9452	0.783944	1.39743	3.02527	2.66866	4.79625	O	O	O	x	x	x	x	O
Pmu.4_1G428180	Pmu4_1	20034247	20036218	-	Probable cytokinin riboside 5'-monophosphate phosphoribohydrolase LOGL10; Protein LONELY GUY-like 10;	35.8111	27.2559	22.4936	26.2158	18.5006	17.2888	17.509	22.5761	7.16123	O	O	O	x	x	x	x	O
Pmu.4_1G428190	Pmu4_1	20041494	20047675	+	Berberine bridge enzyme-like 17 17 Precursor;	111.429	109.357	109.837	244.222	120.713	117.461	178.137	136.518	133.154	O	O	O	x	x	x	x	O
Pmu.4_1G428200	Pmu4_1	20048656	20054278	+	Cytochrome c oxidase assembly protein COX15;	11.3827	9.77274	9.48416	6.91318	14.1436	11.9882	10.7284	12.3223	6.9935	O	O	O	x	x	x	x	O
Pmu.4_1G428210	Pmu4_1	20055459	20057713	+	Ribonuclease MRP protein subunit POP4 MRP POP4 RNA-processing protein POP4	12.135	12.4698	11.577	16.2293	10.452	11.7867	15.2766	13.7247	18.5206	O	x	x	x	x	x	x	x
Pmu.4_1G428220	Pmu4_1	20057969	20059833	-		26.718	27.6055	23.516	26.2562	22.4299	15.3607	20.9583	19.5209	12.9852	O	x	x	x	x	x	x	x
Pmu.4_1G428230	Pmu4_1	20061463	20065274	-	Beta-1,2-xylosyltransferase	21.3632	21.6242	19.3768	19.3178	29.1555	22.9735	22.9634	25.1408	27.0222	O	x	O	x	x	x	x	O
Pmu.4_1G428240	Pmu4_1	20067677	20068030	+		0	0	0	0	0	0	0	0	0	x	x	O	x	x	x	x	x
Pmu.4_1G428250	Pmu4_1	20076447	20077622	-	gag-polypeptide of LTR copia-type	0	0	0	0	0	0	0	0	0	x	x	x	x	O	x	x	x
Pmu.4_1G428260	Pmu4_1	20080639	20083126	-	Pirin-like protein;	11.5449	19.5027	21.7948	10.3369	42.4822	13.0407	16.0272	19.7804	13.3469	O	O	O	x	x	x	x	O
Pmu.4_1G428270	Pmu4_1	20086763	20089495	-	Transposon Ty3-G Gag-Pol polyprotein; Gag3-Pol3; Transposon Ty3-1 TYA-TYB polyprotein; Capsid protein; p24; Spacer peptide p3; Nucleocapsid protein p11; Ty3 protease; p16; Spacer peptide J; Reverse transcriptase/ribonuclease H; p55; Integrase p61; Integrase p58;	0.393151	0.589976	0.582382	0.491195	0	0	0	0	0	x	O	x	x	x	x	x	x
Pmu.4_1G428280	Pmu4_1	20090628	20091520	-		0	0	0	0	0	0	0	0	0	x	x	O	x	x	x	x	x
Pmu.4_1G428290	Pmu4_1	20092002	20093290	-		0	0	0	0	0	0	0	0	0	x	x	O	x	x	x	x	x
Pmu.4_1G428300	Pmu4_1	20097515	20097739	-		0	0	0	0	0	0	0	0	0	x	x	x	x	x	x	x	x
Pmu.4_1G428310	Pmu4_1	20110716	20111543	+	Peptidase_C48,Transposase_24	0	0	0	0	0	0	0	0	0	x	x	O	x	x	x	x	x
Pmu.4_1G428320	Pmu4_1	20113853	20116280	-		0.809207	0.442348	0.707698	0.50639	0.104503	0.100406	0.323769	0.211874	0.506373	x	O	O	x	x	x	x	x
Pmu.4_1G428330	Pmu4_1	20117201	20119842	+		0	0	0	0	0	0	0	0	0	x	x	O	x	x	x	x	x
Pmu.4_1G428340	Pmu4_1	20127404	20129740	-	Palmitoyl-monogalactosyldiacylglycerol delta-7 desaturase, chloroplastic Acyl-lipid desaturase 3 Fatty acid desaturase 5 Fatty acid desaturase B Monogalactosyldiacylglycerol-specific palmitic acid desaturase Precursor;	39.034	9.15247	0.844448	0.049495	4.00071	1.19394	0.269223	0.594356	1.42503	O	O	O	x	x	x	x	O
Pmu.4_1G428350	Pmu4_1	20141346	20142683	+		0.0337519	0	0	0	0	0	0	0	0	x	x	x	x	x	x	x	x
Pmu.4_1G428360	Pmu4_1	20152876	20153325	-		0	0	0	0	0	0	0	0	0	x	x	x	x	x	x	x	x
Pmu.4_1G428370	Pmu4_1	20164237	20165499	+		0	0	0	0	0	0	0	0	0	x	x	x	x	x	x	x	x
Pmu.4_1G428380	Pmu4_1	20165514	20165783	-		0	0	0	0	0	0	0	0	0	x	x	x	x	x	x	x	x
Pmu.4_1G428390	Pmu4_1	20165890	20166899	+	transposition, RNA-mediated	0	0	0	0	0	0	0	0	0	x	x	x	x	x	x	x	x
Pmu.4_1G428400	Pmu4_1	20167006	20167758	+		0	0	0	0	0	0	0	0	0	x	x	x	x	x	x	x	x
Pmu.4_1G428410	Pmu4_1	20169077	20169397	-		0	0	0	0	0	0	0	0	0	x	x	x	x	x	x	x	x
Pmu.4_1G428420	Pmu4_1	20169462	20171833	+		0	0	0	0	0	0	0	0	0	x	x	x	x	x	x	x	x
Pmu.4_1G428430	Pmu4_1	20172155	20173711	-		0	0	0	0	0	0	0	0	0	x	x	x	x	x	x	x	x
Pmu.4_1G428440	Pmu4_1	20173887	20175007	-		0	0	0	0	0	0	0	0	0	x	x	x	x	x	x	x	x
Pmu.4_1G428450	Pmu4_1	20175462	20175839	+		0	0	0	0	0	0	0	0	0	x	x	O	x	x	x	x	x
Pmu.4_1G428460	Pmu4_1	20175960	20177037	+		0	0	0	0	0	0	0	0	0	x	x	O	x	x	x	x	x
Pmu.4_1G428470	Pmu4_1	20177292	20178159	+		0	0	0	0	0	0	0	0	0	x	x	x	x	x	x	x	x
Pmu.4_1G428480	Pmu4_1	20179665	20180322	-		0	0	0	0	0	0	0	0	0	x	x	x	x	x	x	x	x
Pmu.4_1G428490	Pmu4_1	20180356	20180761	-		0	0	0	0	0	0	0	0	0	x	x	x	x	x	x	x	x
Pmu.4_1G428500	Pmu4_1	20187246	20192544	-	Retroviral aspartyl protease	0	0	0	0	0	0	0	0	0	x	x	O	x	x	x	x	x
Pmu.4_1G428510	Pmu4_1	20194386	20194700	+		0	0	0	0	0	0	0	0	0	x	x	O	x	x	x	x	x
Pmu.4_1G428520	Pmu4_1	20198516	20200793	-	Palmitoyl-monogalactosyldiacylglycerol delta-7 desaturase, chloroplastic Acyl-lipid desaturase 3 Fatty acid desaturase 5 Fatty acid desaturase B Monogalactosyldiacylglycerol-specific palmitic acid desaturase Precursor;	1.18586	0.569506	5.03262	13.986	0.335896	1.43998	0.655826	0.79071	0	O	O	O	x	x	x	x	O
Pmu.4_1G428530	Pmu4_1	20211845	20212590	-		0	0	0	0	0	0	0	0	0	x	x	x	x	x	x	x	x
Pmu.4_1G428540	Pmu4_1	20214640	20218546	+		0.013717	0	0.0315484	0	0.0294027	0	0	0	0.0219164	x	x	O	x	x	x	x	x
Pmu.4_1G428550	Pmu4_1	20219942	20220184	-		0	0	0	0	0	0	0	0	0	x	x	x	x	x	x	x	x
Pmu.4_1G428560	Pmu4_1	20220272	20220604	+		0	0	0	0	0	0	0	0	0	x	x	O	x	x	x	x	x
Pmu.4_1G428570	Pmu4_1	20220686	20221063	-		0	0	0	0	0	0	0	0	0	x	x	O	x	x	x	x	x
Pmu.4_1G428580	Pmu4_1	20234509	20236644	-	Exopolygalacturonase-like	0	0	0	0	0	0	0	0	0	x	x	O	x	x	x	x	x
Pmu.4_1G428590	Pmu4_1	20238212	20244628	-	Glycerophosphodiester phosphodiesterase GDPDL3 Glycerophosphodiester phosphodiesterase-like 3 Glycerophosphodiesterase-like 2 Protein MUTANT ROOT HAIR 5 Protein SHAVEN 3 Precursor;	40.6306	58.9867	71.8762	66.1566	85.8396	45.4574	38.2433	51.6324	53.3068	O	O	O	x	x	x	x	O
Pmu.4_1G428600	Pmu4_1	20251751	20256852	+	Sodium/hydrogen exchanger 4; Na(+)/H(+) exchanger 4;	3.57564	13.9854	17.9234	3.97516	1.34077	1.61884	0.724755	2.79929	1.4855	O	O	x	x	x	x	x	O
Pmu.4_1G428610	Pmu4_1	20256850	20257254	-	Putative lipid-transfer protein DIR1; Protein DEFECTIVE IN INDUCED RESISTANCE 1; Precursor;	166.738	680.226	678.736	247.249	43.7346	92.1258	32.2315	94.2234	83.8724	O	O	x	x	x	x	x	O
Pmu.4_1G428620	Pmu4_1	20257540	20261248	-	Upstream activation factor subunit spp27; Upstream activation factor 27 KDa subunit; Upstream activation factor 30 KDa subunit; Upstream activation factor subunit uaf30;	46.2217	36.0358	30.0844	43.4446	24.6704	31.4128	28.5623	24.0661	47.6665	O	O	x	x	x	x	x	x
Pmu.4_1G428630	Pmu4_1	20271001	20277504	+	Fimbrin-1 Fimbrin1	5.09388	4.8743	5.43244	4.82598	3.18235	6.74146	6.14329	10.6362	7.94706	O	O	O	x	x	x	x	O
Pmu.4_1G428640	Pmu4_1	20281161	20296169	+	Protein ENHANCED DOWNY MILDEW 2	0.844498	0.443827	0.411995	1.61525	0.733602	0.611118	0.471567	0.486995	0.834376	O	O	O	x	x	x	x	O
Pmu.4_1G428650	Pmu4_1	20301342	20312259	+	Protein ENHANCED DOWNY MILDEW 2	26.2379	21.1048	17.5104	16.7955	29.8449	32.0398	25.3432	26.0066	21.6521	O	x	O	x	x	x	x	O
Pmu.4_1G428660	Pmu4_1	20312874	20314177	+	Probable long-chain-alcohol O-fatty-acyltransferase 1; Wax synthase 1;	30.9121	26.542	18.5523	25.7367	21.2607	16.6895	18.0954	19.2615	31.545	O	x	O	x	x	x	x	O
Pmu.4_1G428670	Pmu4_1	20314997	20316070	+	Probable long-chain-alcohol O-fatty-acyltransferase 1; Wax synthase 1;	20.2127	30.8302	11.1861	11.7758	6.33697	10.4504	3.88151	4.98154	6.80774	O	O	O	x	x	x	x	O
Pmu.4_1G428680	Pmu4_1	20319345	20319770	+		0	0	0	0	0	0	0	0	0	x	x	O	x	x	x	x	x
Pmu.4_1G428690	Pmu4_1	20324102	20326391	+		0.0431232	0	0	0	0.0501644	0	0	0	0	x	x	x	x	x	x	x	x
Pmu.4_1G428700	Pmu4_1	20326757	20330188	-		0	0	0	0	0	0	0	0	0	x	x	x	x	x	x	x	x
Pmu.4_1G428710	Pmu4_1	20333962	20334216	+	26S proteasome non-ATPase regulatory subunit 11 homolog; 19S proteosome subunit 9; 26S proteasome regulatory subunit RPN6; 26S proteasome regulatory subunit S9 homolog;	0	0	0	0	0	0	0	0	0	x	x	x	x	O	x	x	x
Pmu.4_1G428720	Pmu4_1	20336631	20337056	+		0	0	0	0	0	0	0	0	0	x	x	O	x	x	x	x	x
Pmu.4_1G428730	Pmu4_1	20343341	20343973	-		1.418	1.50406	2.12092	1.34711	0.131521	0	0.124193	0	0	O	O	x	x	x	x	x	O
Pmu.4_1G428740	Pmu4_1	20347367	20348476	-		0	0	0.0359995	0	0	0	0	0	0	x	x	x	x	O	x	x	x
Pmu.4_1G428750	Pmu4_1	20348936	20352664	+		0	0	0	0	0	0	0	0	0	x	x	x	x	O	x	x	x
Pmu.4_1G428760	Pmu4_1	20352774	20355908	+	Transposon Tf2-6 polyprotein; Retrotransposable element Tf2 155 kDa protein;	0	0	0	0	0	0	0	0	0	x	x	x	x	O	x	x	x
Pmu.4_1G428770	Pmu4_1	20361128	20362054	-		369.514	106.268	107.996	105.288	87.3923	71.7822	44.7975	15.7366	10.3331	O	O	O	x	x	x	x	O
Pmu.4_1G428780	Pmu4_1	20365181	20367079	+		4.58759	1.77034	1.50922	0.386096	0	0	0	0.0469967	0	O	O	x	x	x	x	x	O
Pmu.4_1G428790	Pmu4_1	20367465	20367665	-		0	0	0	0	0	0	0	0	0	x	x	x	x	x	x	x	x
Pmu.4_1G428800	Pmu4_1	20369242	20373479	+	Microfibrillar-associated protein 1 Spliceosome B complex protein MFAP1	15.1203	11.1871	11.1935	10.7695	28.592	31.7695	32.6627	27.0322	29.3612	O	O	O	x	x	x	x	O
Pmu.4_1G428810	Pmu4_1	20376197	20381942	+		0	0	0	0	0.0993233	0.13924	0.0410516	0.207987	0.0455474	x	O	O	x	x	x	x	x
Pmu.4_1G428820	Pmu4_1	20382810	20383079	+		0.19849	0	0	0	0	0	0	0	0	x	x	x	x	x	x	x	x
Pmu.4_1G428830	Pmu4_1	20394472	20397107	-		0	0	0	0	0	0	0.0298917	0	0	x	x	x	x	x	x	x	x
Pmu.4_1G428840	Pmu4_1	20399376	20401675	-		0	0	0	0	0	0	0.0341496	0.0363556	0	x	x	x	x	x	x	x	x
Pmu.4_1G428850	Pmu4_1	20402359	20402967	-		0	0	0	0	0	0	0	0	0	x	x	x	x	x	x	x	x
Pmu.4_1G428860	Pmu4_1	20417690	20418716	-		54.7209	29.4338	26.5246	7.00936	101.828	97.492	82.6304	36.0282	18.8537	O	O	O	x	x	x	x	O
Pmu.4_1G428870	Pmu4_1	20422988	20423488	+		0	0	0	0	0	0	0	0	0	x	x	x	x	x	x	x	x
Pmu.4_1G428880	Pmu4_1	20426030	20426338	+		0	0	0	0	0	0	0	0	0	x	x	x	x	x	x	x	x
Pmu.4_1G428890	Pmu4_1	20429475	20431533	-		0.021933	0.0953865	0.0790786	0.0211368	0.0557924	0.03961	0.0381467	0.0406109	0	x	x	x	x	x	x	x	x
Pmu.4_1G428900	Pmu4_1	20432331	20433313	-		5.40757	4.12225	1.72093	2.07961	5.15312	3.84144	3.0402	2.28508	2.56566	O	O	O	x	x	x	x	O
Pmu.4_1G428910	Pmu4_1	20440211	20440922	-		342.673	177.333	181.277	90.7731	190.96	170.443	266.096	75.4015	36.9188	O	O	x	x	x	x	x	O
Pmu.4_1G428920	Pmu4_1	20443012	20444463	-		0	0	0	0	0	0	0	0	0	x	x	x	x	x	x	x	x
Pmu.4_1G428930	Pmu4_1	20447466	20447980	-		0	0	0	0	0	0	0	0	0	x	x	x	x	x	x	x	x
Pmu.4_1G428940	Pmu4_1	20449433	20449777	-		0	0	0	0	0	0	0	0	0	x	x	x	x	x	x	x	x
Pmu.4_1G428950	Pmu4_1	20454861	20457487	+		0	0	0	0	0	0	0	0	0	x	x	O	x	x	x	x	x
Pmu.4_1G428960	Pmu4_1	20457554	20464737	+		0.0149199	0	0	0	0.0115887	0	0	0.0118434	0	x	x	O	x	x	x	x	x
Pmu.4_1G428970	Pmu4_1	20468320	20471672	-	Domain of unknown function (DUF4216)	0	0	0	0	0	0	0	0	0	x	x	x	x	x	x	x	x
Pmu.4_1G428980	Pmu4_1	20474152	20478167	-	Peptidase_C48,Transposase_24	0	0	0	0	0	0	0	0	0	x	x	x	x	x	x	x	x
Pmu.4_1G428990	Pmu4_1	20482342	20483243	-		0	0	0	0	0	0	0	0	0	x	x	x	x	x	x	x	x
Pmu.4_1G429000	Pmu4_1	20483993	20485006	-		0	0	0.161851	0.0570364	0	0	0	0	0	x	x	x	x	x	x	x	x
Pmu.4_1G429010	Pmu4_1	20485491	20486270	+		0	0	0	0	0	0	0	0	0	x	x	x	x	x	x	x	x
Pmu.4_1G429020	Pmu4_1	20486697	20487260	-		0	0	0	0	0	0	0	0	0	x	x	x	x	x	x	x	x
Pmu.4_1G429030	Pmu4_1	20487922	20488888	-		0	0	0	0	0	0	0	0	0	x	x	x	x	x	x	x	x
Pmu.4_1G429040	Pmu4_1	20498226	20499252	-		81.9769	85.3015	11.5649	15.708	2.68587	18.5782	15.0847	6.78314	10.9536	O	O	O	x	x	x	x	O
Pmu.4_1G429050	Pmu4_1	20506047	20506600	-		0	0	0	0.171031	0	0	0.141903	0	0	x	x	O	x	x	x	x	x
Pmu.4_1G429060	Pmu4_1	20510583	20511804	-	Glycine-Rich	104.111	68.4469	63.7002	383.67	28.6687	28.5882	54.1271	39.6397	93.0565	O	O	x	x	x	x	x	O
Pmu.4_1G429070	Pmu4_1	20517513	20522548	+		0.0800756	0.0454903	0.048794	0.110373	0	0	0	0	0	x	x	O	x	O	x	x	x
Pmu.4_1G429080	Pmu4_1	20530241	20532953	+	(-)-alpha-pinene synthase-like	0.127504	0.0197431	0.664575	9.69933	0.105181	0.117845	0.49281	1.5235	0.0315618	O	O	O	x	x	x	x	O
Pmu.4_1G429090	Pmu4_1	20536412	20538008	+		0	0	0	0	0	0	0	0	0	x	x	O	x	x	x	x	x
Pmu.4_1G429100	Pmu4_1	20538084	20538545	+		0	0	0	0	0	0	0	0	0	x	x	x	x	x	x	x	x
Pmu.4_1G429110	Pmu4_1	20541746	20542420	-		0	0	0	0	0	0	0	0	0	x	x	O	x	x	x	x	x
Pmu.4_1G429120	Pmu4_1	20545131	20545707	-	Glycine-Rich	2687.49	1229.7	1799.16	3490.91	906.753	1422.96	2618.08	2723.52	3695.12	O	O	x	x	x	x	x	O
Pmu.4_1G429130	Pmu4_1	20546871	20549651	+	V-type proton ATPase subunit e1; subunit e1; Vacuolar H(+)-ATPase subunit e isoform 1; Vacuolar proton pump subunit e1;	20.4719	24.7946	31.4701	25.3706	9.81361	8.85114	13.0362	10.8361	8.73943	O	O	O	x	x	x	x	O
Pmu.4_1G429140	Pmu4_1	20550764	20554071	+	Cell division protein FtsZ homolog 1, chloroplastic FtsZ Protein ACCUMULATION AND REPLICATION OF CHLOROPLASTS 10 Protein PLASTID MOVEMENT IMPAIRED4 Precursor;	24.363	24.8793	24.3957	64.945	15.4647	16.9805	24.3693	24.1548	30.057	O	O	O	x	x	x	x	O
Pmu.4_1G429150	Pmu4_1	20554768	20565069	-	Transcription initiation factor TFIID subunit 6; Protein EMBRYO DEFECTIVE 2781; TATA box associated factor II 59; TBP-associated factor 6; Transcription initiation factor TFIID subunit D5;	31.5938	24.7193	24.8782	21.5755	24.3731	28.0529	30.553	30.2675	27.6051	O	x	O	x	x	x	x	O
Pmu.4_1G429160	Pmu4_1	20570942	20573503	-	NADH dehydrogenase [ubiquinone] 1 alpha subcomplex subunit 2;	71.5293	64.8863	58.8833	78.5823	26.9876	32.6222	40.2745	30.3448	26.5397	O	O	x	x	x	x	x	O
Pmu.4_1G429170	Pmu4_1	20573866	20578359	+	Serine/threonine-protein phosphatase PP-X isozyme 2;	15.4211	12.6533	13.2527	20.0724	12.77	10.4845	11.9548	12.9618	12.2043	O	x	x	x	x	x	x	x
Pmu.4_1G429180	Pmu4_1	20579084	20580605	-	Disease resistance-like protein DSC1 Protein DOMINANT SUPPRESSOR OF CAMTA3 NUMBER 1	7.77091	6.42011	8.20148	2.39204	0	0	0.103304	0.0559022	0.0562597	O	O	O	x	x	x	x	O
Pmu.4_1G429190	Pmu4_1	20585889	20590191	-		2.42572	2.42487	3.19711	1.41754	0	0	0.0182533	0	0	O	O	O	x	x	x	x	O
Pmu.4_1G429200	Pmu4_1	20592981	20593451	+		0.113784	0.486389	0.865501	0.561361	0	0	0	0	0	x	x	O	x	x	x	x	x
Pmu.4_1G429210	Pmu4_1	20594205	20596207	+		0.195246	0.0802241	0.366745	0.0525265	0	0	0	0	0	x	O	O	x	x	x	x	x
Pmu.4_1G429220	Pmu4_1	20599046	20599876	-		0.535103	0.275679	0.639963	0.266496	0	0	0	0	0.103041	x	x	x	x	x	x	x	x
Pmu.4_1G429230	Pmu4_1	20601944	20606309	-	U3 small nucleolar RNA-associated protein 6 homolog	40.5689	30.2076	27.0766	34.2139	30.4994	30.9998	32.4266	30.7714	29.502	O	x	O	x	x	x	x	O
Pmu.4_1G429240	Pmu4_1	20608567	20612640	+	Putative BPI/LBP family protein At1g04970; Precursor;	12.4207	8.87336	10.0347	11.3671	8.93226	9.00994	14.3056	10.7874	10.0257	O	x	O	x	x	x	x	O
Pmu.4_1G429250	Pmu4_1	20613774	20615534	+	F-box kelch-repeat protein At3g06240-like	0.383716	0.13009	0.300522	0.348479	0.11251	0	0.133846	0	0.145659	x	x	O	x	x	x	x	x
Pmu.4_1G429260	Pmu4_1	20617048	20621735	+	PHD finger protein At3g20280;	14.2317	11.0735	9.16177	9.14396	30.2215	23.4581	12.2139	9.14104	14.347	O	O	O	x	x	x	x	O
Pmu.4_1G429270	Pmu4_1	20628962	20633320	+	Indole-3-acetate O-methyltransferase 1; IAA carboxylmethyltransferase 1; S-adenosyl-L-methionine:(indol-3-yl) acetate carboxylmethyltransferase 1;	0.0935863	0.0122879	0.0937498	0.372418	0.0600319	0.0759282	0.162358	0.140453	0.220776	x	O	O	x	x	x	x	x
Pmu.4_1G429280	Pmu4_1	20647273	20649049	+	Indole-3-acetate O-methyltransferase 1; IAA carboxylmethyltransferase 1; S-adenosyl-L-methionine:(indol-3-yl) acetate carboxylmethyltransferase 1;	0.0719185	0	0.114843	0.0511515	0	0	0.0443413	0.0502232	0.0480806	x	x	O	O	x	x	x	x
Pmu.4_1G429290	Pmu4_1	20657488	20661759	+	Indole-3-acetate O-methyltransferase 1; IAA carboxylmethyltransferase 1; S-adenosyl-L-methionine:(indol-3-yl) acetate carboxylmethyltransferase 1;	9.03229	8.73543	8.00566	9.11132	9.5889	7.76099	6.83012	6.15977	11.565	O	O	O	x	x	x	x	O
Pmu.4_1G429300	Pmu4_1	20662923	20663360	-		0	0.203824	0	0	0	0.186203	0.179485	0.194254	0	x	x	x	x	x	x	x	x
Pmu.4_1G429310	Pmu4_1	20664503	20669110	-	65-kDa microtubule-associated protein 1;	190.445	158.873	121.561	97.2595	160.226	209.467	120.131	130.755	115.214	O	x	x	x	x	x	x	x
Pmu.4_1G429320	Pmu4_1	20679966	20682455	+		0	0	0	0	0	0	0	0	0	x	x	x	x	x	x	x	x
Pmu.4_1G429330	Pmu4_1	20682565	20684685	+	Uncharacterized protein K02A2.6-like	0	0	0	0	0	0	0	0	0	x	x	x	x	x	x	x	x
Pmu.4_1G429340	Pmu4_1	20684827	20686056	+	Transposon Tf2-11 polyprotein; Retrotransposable element Tf2 155 kDa protein;	0	0	0	0	0	0	0	0	0	x	x	x	x	x	x	x	x
Pmu.4_1G429350	Pmu4_1	20689072	20690891	-		0.468469	0.269707	0.0906097	0.0895855	0.235266	0.223571	0.475422	0.285069	0.475688	x	x	O	x	O	x	x	x
Pmu.4_1G429360	Pmu4_1	20692151	20695094	+	Mitochondrial pyruvate carrier 4	43.726	41.0861	39.3097	29.3417	20.9267	18.7525	26.6362	21.05	17.2458	O	O	O	x	x	x	x	O
Pmu.4_1G429370	Pmu4_1	20697875	20701504	+	Ubiquitin C-terminal hydrolase 12 Deubiquitinating enzyme 12 Ubiquitin thioesterase 12 Ubiquitin-specific-processing protease 12	14.963	13.9182	8.30206	12.9041	9.89467	9.67646	9.83635	9.42376	7.33275	O	x	O	x	x	x	x	O
Pmu.4_1G429380	Pmu4_1	20702806	20705692	+	GrpE protein homolog 2, mitochondrial Precursor;	25.4661	25.839	21.0776	60.9455	28.9893	27.3557	36.5339	32.8849	42.8359	O	O	O	x	x	x	x	O
Pmu.4_1G429390	Pmu4_1	20707139	20709343	-		39.3078	21.8609	22.6353	12.8707	40.0249	42.6762	35.3119	46.0853	18.3665	O	O	x	x	x	x	x	x
Pmu.4_1G429400	Pmu4_1	20711379	20715945	+	Trigger factor-like protein TIG, Chloroplastic; Immunophilin TIG; Peptidyl-prolyl cis-trans isomerase TIG; TIG; Rotamase; Precursor;	16.0011	13.6144	11.8341	44.3547	15.7551	18.5318	21.1298	26.1731	24.0397	O	O	O	x	x	x	x	O
Pmu.4_1G429410	Pmu4_1	20719090	20721037	+	GDSL esterase/lipase At4g26790; Extracellular lipase At4g26790; Precursor;	15.5578	8.3833	6.4719	3.79811	8.7186	13.0737	5.28946	6.62008	3.13376	O	O	O	x	x	x	x	O
Pmu.4_1G429420	Pmu4_1	20721303	20723051	-	Upstream activation factor subunit UAF30; Upstream activation factor 30 KDa subunit;	14.11	14.1535	11.3677	16.5198	9.21633	6.71176	7.37446	8.22944	6.03002	O	O	x	x	x	x	x	O
Pmu.4_1G429430	Pmu4_1	20723847	20728998	-	EH domain-containing protein 1	31.4577	31.4547	27.4137	25.8014	27.8176	27.3154	27.4786	29.1975	24.8479	O	x	O	x	x	x	x	O
Pmu.4_1G429440	Pmu4_1	20738139	20740814	-	Protein of unknown function (DUF3537)	0	0	0	0	0	0	0	0	0	x	x	O	x	x	x	x	x
Pmu.4_1G429450	Pmu4_1	20743821	20745110	-		0	0	0	0	0	0	0	0	0	x	x	O	x	x	x	x	x
Pmu.4_1G429460	Pmu4_1	20746508	20746765	+		0	0	0	0	0	0	0	0	0	x	x	x	x	x	x	x	x
Pmu.4_1G429470	Pmu4_1	20748244	20748597	-		0	0	0	0	0	0	0	0	0	x	x	O	x	x	x	x	x
Pmu.4_1G429480	Pmu4_1	20753584	20755003	+		0.133149	0.13831	0.230872	0	0	0	0	0	0	x	x	O	x	x	x	x	x
Pmu.4_1G429490	Pmu4_1	20764038	20764802	-		0	0	0	0	0	0	0	0	0	x	x	x	x	x	x	x	x
Pmu.4_1G429500	Pmu4_1	20765513	20765875	-		0	0	0	0	0	0	0	0	0	x	x	x	x	x	x	x	x
Pmu.4_1G429510	Pmu4_1	20767835	20771037	-	Protein of unknown function (DUF3537)	0	0	0	0.0271749	0	0	0	0	0	x	x	O	x	x	x	x	x
Pmu.4_1G429520	Pmu4_1	20778553	20780319	-		0.0511149	0.0303129	0.0469179	0	0.114376	0	0.0889011	0.297503	0.0968118	x	x	O	x	x	x	x	x
Pmu.4_1G429530	Pmu4_1	20784566	20785261	-	Ethylene-responsive transcription factor 3; Ethylene-responsive element-binding factor 3;	96.2378	232.531	222.982	177.261	404.499	277.41	152.772	186.349	207.611	O	O	x	x	x	x	x	O
Pmu.4_1G429540	Pmu4_1	20792467	20793822	-		0.0333038	0	0.121985	0	0	0.0571603	0.0579234	0.12333	0.0630083	x	x	O	x	x	x	x	x
Pmu.4_1G429550	Pmu4_1	20798160	20800405	-	Glucan endo-1,3-beta-glucosidase 13; (1->3)-beta-glucan endohydrolase 13; 13; Beta-1,3-endoglucanase 13; 13; Precursor;	70.9437	65.4833	70.7195	49.6573	52.2369	61.469	34.3175	32.3454	52.0764	O	O	O	x	x	x	x	O
Pmu.4_1G429560	Pmu4_1	20804564	20805915	+	Small ubiquitin-related modifier 1; Ubiquitin-like protein SMT3;	0	0	0.0295558	0	0	0	0	0	0	x	x	x	x	x	x	x	x
Pmu.4_1G429570	Pmu4_1	20806862	20807858	+	Small ubiquitin-related modifier 2;	7.61748	8.60951	7.87772	22.5471	9.86672	7.30087	9.22971	8.2647	4.6267	O	O	x	x	x	x	x	O
Pmu.4_1G429580	Pmu4_1	20808565	20809630	+	Small ubiquitin-related modifier 2;	774.109	661.479	480.069	270.938	481.454	551.281	382.987	339.077	173.879	O	O	x	x	x	x	x	x
Pmu.4_1G429590	Pmu4_1	20814467	20816840	+	Endoglucanase 11; Endo-1,4-beta glucanase 11; Precursor;	0.0538328	0.195546	0.068419	0.470809	0	0.136378	0.1324	0.0358396	0.0721375	x	O	O	x	x	x	x	x
Pmu.4_1G429600	Pmu4_1	20817821	20818873	-		0.042887	0.437989	0.0791074	0.334804	0.0790626	0.31131	0.149486	0.164164	0	x	x	O	x	x	x	x	x
Pmu.4_1G429610	Pmu4_1	20826693	20827799	-	F-box kelch-repeat protein At3g23880-like	0.0670343	0	0	0	0	0	0	0	0	x	x	O	x	x	x	x	x
Pmu.4_1G429620	Pmu4_1	20827956	20828668	-		0	0	0	0	0	0	0	0	0	x	x	O	x	x	x	x	x
Pmu.4_1G429630	Pmu4_1	20830738	20834467	-	F-box protein CPR1; Protein CONSTITUTIVE EXPRESSER OF PR GENES 1; Protein CONSTITUTIVE EXPRESSER OF PR GENES 30	0.0486304	0.0718029	0.0441055	0.0477044	0	0	0	0	0	x	x	O	O	x	x	x	x
Pmu.4_1G429640	Pmu4_1	20838835	20839335	+	Stigma-specific STIG1-like protein 4 Protein KERBEROS Precursor;	0	0	0	0	0	0	0	0	0	x	x	O	O	O	x	x	x
Pmu.4_1G429650	Pmu4_1	20843148	20850204	-	tRNAse Z TRZ4, mitochondrial Long tRNase Z 2 tRNase ZL2 Precursor;	0.670685	0.4254	0.638049	0.418788	0.0359547	0	0.0780105	0.0244955	0.0378508	x	O	O	x	x	x	x	x
Pmu.4_1G429660	Pmu4_1	20855572	20860942	-		1.55565	0.958872	1.28451	1.12902	0	0	0.0146368	0	0	O	O	x	x	x	x	x	O
Pmu.4_1G429670	Pmu4_1	20861359	20861730	+		0	0.143986	0.110898	0.116991	0	0	0	0	0.230181	x	x	O	x	x	x	x	x
Pmu.4_1G429680	Pmu4_1	20862880	20863383	-		0	0	0	0	0	0	0	0	0	x	x	O	x	x	x	x	x
Pmu.4_1G429690	Pmu4_1	20869174	20869434	+		0	0	0	0	0	0	0	0	0	x	x	x	x	x	x	x	x
Pmu.4_1G429700	Pmu4_1	20871273	20872170	+		0	0	0	0	0	0	0	0	0	x	x	x	x	x	x	x	x
Pmu.4_1G429710	Pmu4_1	20876256	20877640	-	LETM1 and EF-hand domain-containing protein 1	257.086	159.416	155.605	194.784	105.741	95.9089	158.664	149.985	90.9922	O	O	x	x	x	x	x	O
Pmu.4_1G429720	Pmu4_1	20882664	20885182	+	Belongs to the ATCase OTCase family	23.8011	21.949	19.7878	44.5086	22.9566	21.45	26.9135	26.4266	26.9659	O	O	x	x	x	x	x	x
Pmu.4_1G429730	Pmu4_1	20885412	20889513	-	Adenylyltransferase and sulfurtransferase MOCS3 Molybdenum cofactor synthesis protein 3 Molybdopterin-synthase adenylyltransferase Adenylyltransferase MOCS3 Sulfur carrier protein MOCS2A adenylyltransferase Molybdopterin-synthase sulfurtransferase Sulfur carrier protein MOCS2A sulfurtransferase Sulfurtransferase 13 Sulfurtransferase MOCS3	54.2494	37.7316	32.8648	30.3944	42.5598	45.5765	52.3453	43.3708	36.2734	O	x	x	x	x	x	x	x
Pmu.4_1G429740	Pmu4_1	20891463	20893018	+	RNA-binding protein	15.9964	13.5283	11.7974	13.3896	13.2335	11.0045	13.598	14.9396	7.96551	O	x	O	x	x	x	x	O
Pmu.4_1G429750	Pmu4_1	20893466	20900618	-		179.021	195.428	219.465	420.28	209.483	257.179	217.02	176.752	259.674	O	O	x	x	x	x	x	x
Pmu.4_1G429760	Pmu4_1	20908033	20911306	+	Uncharacterized membrane protein YuiD;	36.5405	33.7529	41.5291	29.5893	26.5077	27.5535	21.2849	32.801	25.1335	O	x	x	x	x	x	x	x
Pmu.4_1G429770	Pmu4_1	20912271	20916434	-	Prohibitin-6, mitochondrial;	24.8245	25.5851	19.358	70.7366	13.9464	13.08	17.2076	16.3232	24.5266	O	O	x	x	x	x	x	O
Pmu.4_1G429780	Pmu4_1	20916492	20921458	+	Condensin complex subunit 2; Chromosome-associated protein H; Non-SMC condensin I complex subunit H; Protein EMBRYO DEFECTIVE 2795;	1.50517	1.51545	1.47129	1.77002	1.45459	2.6276	2.99313	3.21901	2.22761	O	O	O	x	x	x	x	O
Pmu.4_1G429790	Pmu4_1	20924904	20925515	+	Cotton fibre expressed protein	1.89072	0.772885	2.68083	0.527473	0.653974	1.19244	1.15675	0.417074	0.148426	O	O	x	x	x	x	x	O
Pmu.4_1G429800	Pmu4_1	20931756	20932385	+	Cotton fibre expressed protein	0.085067	0	0.197076	1.69456	0	0.254996	0.749343	0.692763	1.11154	O	O	O	x	x	x	x	O
Pmu.4_1G429810	Pmu4_1	20943645	20944739	-		0	0	0	0	0	0	0	0	0	x	x	x	x	x	x	x	x
Pmu.4_1G429820	Pmu4_1	20947985	20949421	+		0	0	0	0	0	0	0	0	0	x	x	O	x	x	x	x	x
Pmu.4_1G429830	Pmu4_1	20949781	20950926	-	F-box-like	0	0	0	0	0	0	0	0	0	x	x	O	x	x	x	x	x
Pmu.4_1G429840	Pmu4_1	20953528	20954586	-	A Receptor for Ubiquitination Targets	0.0932504	0.132025	0.386536	0.0410959	0.160981	0	0.0742344	0	0.161536	x	x	O	x	x	x	x	x
Pmu.4_1G429850	Pmu4_1	20957757	20959290	-	Ribonuclease 3-like protein 2; Ribonuclease III-like protein 2; III-like protein 2; Ribonuclease three-like protein 2;	7.25462	9.77126	8.61265	6.01855	6.56807	5.84942	6.30573	4.41213	3.88097	O	O	O	x	x	x	x	O
Pmu.4_1G429860	Pmu4_1	20960954	20964222	-	Ribonuclease 3-like protein 2; Ribonuclease III-like protein 2; III-like protein 2; Ribonuclease three-like protein 2;	29.4277	20.2144	18.304	7.54847	37.1074	37.4961	35.6561	37.2431	18.8215	O	O	O	x	x	x	x	O
Pmu.4_1G429870	Pmu4_1	20965008	20966658	-	Ribonuclease 3-like protein 2; Ribonuclease III-like protein 2; III-like protein 2; Ribonuclease three-like protein 2;	46.2944	33.6613	25.6727	28.9334	49.3741	45.8	74.3659	53.6045	52.4196	O	O	O	x	x	x	x	O
Pmu.4_1G429880	Pmu4_1	20971922	20976524	-	CCR4-NOT transcription complex subunit 9 Cell differentiation protein RQCD1 homolog;	21.9544	25.2395	27.7272	21.2836	15.9879	17.682	22.0932	19.529	16.2885	O	x	O	x	x	x	x	O
Pmu.4_1G429890	Pmu4_1	20978549	20986996	-	1,4-alpha-glucan-branching enzyme 3, chloroplastic/amyloplastic; III; Branching enzyme 1; Protein EMBRYO DEFECTIVE 2729; Starch-branching enzyme 3; Precursor;	9.40561	6.9141	5.40814	16.5135	14.4288	12.0459	14.2442	14.3252	11.9688	O	O	O	x	x	x	x	O
Pmu.4_1G429900	Pmu4_1	20993044	20995125	-		0	0	0.0191928	0	0	0	0	0	0	x	x	x	x	x	x	x	x
Pmu.4_1G429910	Pmu4_1	20997154	20998956	+	Polygalacturonase; Pectinase; Precursor;	0	0.0297077	0.0910245	0.0504139	0.0461747	0	0.130867	0	0	x	x	O	x	x	x	x	x
Pmu.4_1G429920	Pmu4_1	20999412	21005464	-	Pyridoxal phosphate homeostasis protein homeostasis protein Proline synthase co-transcribed bacterial homolog protein Pyridoxal phosphate-binding protein	5.98139	5.15519	4.92638	6.53531	2.28277	2.6904	2.7806	4.1735	1.67332	O	O	O	x	x	x	x	O
Pmu.4_1G429930	Pmu4_1	21008081	21008539	+	Stigma-specific protein, Stig1	0.196776	0	0	0	0	0	0	0	0.186552	x	x	x	x	x	x	x	x
Pmu.4_1G429940	Pmu4_1	21010067	21010525	+	Stigma-specific protein, Stig1	0	0	0.0907409	0	0.250276	0.181129	0	0	0.745388	x	x	x	x	x	x	x	x
Pmu.4_1G429950	Pmu4_1	21015605	21016096	-	Stigma-specific protein, Stig1	0	0	0	0	0	0	0	0	0	x	x	O	x	x	x	x	x
Pmu.4_1G429960	Pmu4_1	21020387	21027315	-	Stigma-specific protein, Stig1	0.00651753	0.0128843	0	0	0	0	0	0	0	x	x	x	x	x	x	x	x
Pmu.4_1G429970	Pmu4_1	21023578	21024029	-		0	0	0	0	0	0	0	0	0	x	x	x	x	x	x	x	x
Pmu.4_1G429980	Pmu4_1	21026802	21027231	+		0	0	0	0	0	0	0	0	0	x	x	O	x	x	x	x	x
Pmu.4_1G429990	Pmu4_1	21032877	21037579	-		0	0	0	0	0	0	0	0	0	x	x	x	x	O	x	x	x
Pmu.4_1G430000	Pmu4_1	21051502	21053915	+		0.0187075	0	0	0	0	0	0	0	0	x	x	x	x	O	x	x	x
Pmu.4_1G430010	Pmu4_1	21054195	21055771	-		0	0	0	0	0	0	0	0	0	x	x	O	x	O	x	x	x
Pmu.4_1G430020	Pmu4_1	21056094	21070016	+	VPS35 endosomal protein-sorting factor-like	7.6051	6.56667	6.21025	5.0508	4.49814	4.55459	4.70579	5.34652	3.55581	O	x	O	x	x	x	x	O
Pmu.4_1G430030	Pmu4_1	21073276	21078099	+	Splicing factor, suppressor of white-apricot homolog; Splicing factor, arginine/serine-rich 8; Suppressor of white apricot protein homolog;	102.908	68.7104	58.8897	46.7417	117.067	85.568	104.899	124.793	46.447	O	O	O	x	x	x	x	O
Pmu.4_1G430040	Pmu4_1	21086971	21089725	+	WRKY transcription factor 42 WRKY DNA-binding protein 42	2.44862	1.86289	1.79287	0.607856	4.26686	2.07243	1.17033	4.36061	2.78978	O	O	x	x	x	x	x	O
Pmu.4_1G430050	Pmu4_1	21093023	21100087	+		0	0	0	0	0.0162599	0.0225147	0.0778923	0.0485535	0.0121199	x	x	O	x	x	x	x	x
Pmu.4_1G430060	Pmu4_1	21107392	21110872	+	60S ribosomal export protein NMD3;	24.8895	16.7961	20.4192	24.4571	26.8954	32.0866	48.7383	33.2567	42.494	O	O	O	x	x	x	x	O
Pmu.4_1G430070	Pmu4_1	21112582	21115066	+	WRKY transcription factor 6 WRKY DNA-binding protein 6	0	0	0.0160803	0	0.0686033	0	0	0	0	x	x	O	x	x	x	x	x
Pmu.4_1G430080	Pmu4_1	21117001	21117264	+		0.171061	0	0.465392	0.961901	0	0	0	0	0	x	x	x	x	x	x	x	x
Pmu.4_1G430090	Pmu4_1	21120469	21123536	-		0	0	0	0	0	0	0	0	0	x	x	x	x	x	x	x	x
Pmu.4_1G430100	Pmu4_1	21124398	21134778	+	Aspartic proteinase A1; Precursor;	128.902	95.3295	116.945	70.4377	98.602	105.161	124.085	99.075	183.999	O	O	x	x	x	x	x	O
Pmu.4_1G430110	Pmu4_1	21138401	21140646	+	Mitogen-activated protein kinase kinase kinase 17	0.773496	1.33662	3.57746	2.1912	2.43001	1.10467	0.560404	0.805238	0.961549	O	O	O	x	x	x	x	O
Pmu.4_1G430120	Pmu4_1	21149563	21150330	-	protein localization to endoplasmic reticulum exit site	0.777363	2.65389	1.70708	2.3526	0.820293	0.509889	1.126	0.782524	0.779722	O	O	O	x	x	x	x	O
Pmu.4_1G430130	Pmu4_1	21157333	21157836	-		0	0	0	0	0	0	0	0	0	x	x	x	x	x	x	x	x
Pmu.4_1G430140	Pmu4_1	21158055	21161737	+	Plant mobile domain	0	0	0.0113087	0	0	0	0	0	0	x	x	O	x	x	x	x	x
Pmu.4_1G430150	Pmu4_1	21162943	21166374	-	Uncharacterized protein K02A2.6-like	0	0	0	0	0	0	0	0	0	x	x	x	x	x	x	x	x
Pmu.4_1G430160	Pmu4_1	21166723	21169200	-	Uncharacterized protein K02A2.6-like	0	0	0	0.0233394	0	0	0	0.0337441	0	x	x	x	x	x	x	x	x
Pmu.4_1G430170	Pmu4_1	21172828	21180037	+	Imidazole glycerol phosphate synthase hisHF, chloroplastic; synthase; synthase; Protein HISTIDINE BIOSYNTHESIS 4; Glutaminase; Cyclase; Precursor;	11.4196	13.8946	10.7816	15.2211	8.87398	8.94607	11.2353	10.5955	10.3657	O	x	x	x	x	x	x	x
Pmu.4_1G430180	Pmu4_1	21180700	21182147	-	F-box protein At4g22030	1.07813	2.30335	1.9725	3.5608	0.774668	2.17169	0.380318	1.12659	2.5141	O	O	x	x	x	x	x	O
Pmu.4_1G430190	Pmu4_1	21194070	21194420	+	Belongs to the plant LTP family	0	0	0.231377	3.51388	0.248508	0.236861	0.223772	0	0.258794	O	O	O	x	x	x	x	O
Pmu.4_1G430200	Pmu4_1	21195684	21196156	-		0	0	0	0	0	0	0	0	0	x	x	O	x	x	x	x	x
Pmu.4_1G430210	Pmu4_1	21197667	21202696	-	Dihydrolipoyllysine-residue succinyltransferase component of 2-oxoglutarate dehydrogenase complex 2, mitochondrial; 2-oxoglutarate dehydrogenase complex component E2-2; Dihydrolipoamide succinyltransferase component of 2-oxoglutarate dehydrogenase complex 2; E2K-2; Precursor;	0.132698	0.0490934	0.170825	1.30225	0.261606	0.368826	0.672136	0.600215	1.21785	O	O	x	x	x	x	x	O
Pmu.4_1G430220	Pmu4_1	21206467	21207075	+		0	0	0	0	0	0	0	0	0	x	x	x	x	x	x	x	x
Pmu.4_1G430230	Pmu4_1	21207078	21207500	-		0	0	0	0	0	0	0	0	0	x	x	x	x	x	x	x	x
Pmu.4_1G430240	Pmu4_1	21207540	21209051	-		0	0	0	0	0	0	0	0	0	x	x	x	x	x	x	x	x
Pmu.4_1G430250	Pmu4_1	21213024	21213837	-		118.879	306.744	497.034	330.869	30.4226	17.4925	25.8018	64.2824	68.8622	O	O	x	x	x	x	x	O
Pmu.4_1G430260	Pmu4_1	21216475	21217290	+		2.56808	4.20379	5.42106	23.2144	2.80248	2.18458	1.44614	2.84709	2.8891	O	O	x	x	x	x	x	O
Pmu.4_1G430270	Pmu4_1	21217516	21224690	-	Rab3 GTPase-activating protein catalytic subunit; RAB3 GTPase-activating protein 130 kDa subunit; Rab3-GAP p130;	19.7908	15.4892	15.8154	14.5744	17.3133	16.5239	23.6336	25.281	19.8794	O	x	O	x	x	x	x	O
Pmu.4_1G430280	Pmu4_1	21230054	21240548	+	DNA mismatch repair protein MSH5; MutS protein homolog 5;	2.63847	3.06919	3.20202	2.10959	3.05789	2.76392	1.72367	4.65814	2.407	O	O	x	x	x	x	x	x
Pmu.4_1G430290	Pmu4_1	21240902	21241459	-	GDSL esterase/lipase At5g55050; Extracellular lipase At5g55050; Precursor;	0	0	0.217155	0	0	0	0	0	0	x	x	x	x	x	x	x	x
Pmu.4_1G430300	Pmu4_1	21245422	21247008	-		0	0	0	0	0	0	0	0	0	x	x	x	x	x	x	x	x
Pmu.4_1G430310	Pmu4_1	21249013	21251588	+	Domain of unknown function (DUF4283)	0	0	0	0	0	0	0	0	0	x	x	x	x	x	x	x	x
Pmu.4_1G430320	Pmu4_1	21256627	21259367	-	GDSL esterase/lipase At5g55050; Extracellular lipase At5g55050; Precursor;	36.7918	23.0645	13.987	8.17669	8.57194	8.52411	14.2336	9.04278	12.1259	O	O	x	x	x	x	x	O
Pmu.4_1G430330	Pmu4_1	21268260	21271229	-	GDSL esterase/lipase At5g55050; Extracellular lipase At5g55050; Precursor;	16.2611	14.2733	15.2288	11.5132	22.5405	28.7341	31.7778	18.526	12.3778	O	O	x	x	x	x	x	O
Pmu.4_1G430340	Pmu4_1	21276847	21279010	-	5'-adenylylsulfate reductase 3, chloroplastic; 3'-phosphoadenosine-5'-phosphosulfate reductase homolog 26; reductase homolog 26; Adenosine 5'-phosphosulfate 5'-adenylylsulfate sulfotransferase 3; sulfotransferase 3; Thioredoxin-independent APS reductase 3; Precursor;	53.2298	41.6579	42.5142	70.6492	35.8817	48.1521	45.6096	43.1566	56.679	O	x	x	x	x	x	x	x
Pmu.4_1G430350	Pmu4_1	21280434	21284037	+	Lactoylglutathione lyase GLX1 Glyoxalase I	0.49925	0.48207	0.488579	0.578987	0.174802	0.0902726	0.174627	0.0955871	0.118743	x	O	O	x	x	x	x	x
Pmu.4_1G430360	Pmu4_1	21284120	21287158	-	Probable tetraacyldisaccharide 4'-kinase, mitochondrial; Protein LIPID X 4'-kinase; Precursor;	3.49624	2.35549	1.74664	3.00756	2.27978	2.86997	4.39974	3.6778	3.22593	O	x	O	x	x	x	x	O
Pmu.4_1G430370	Pmu4_1	21292137	21294340	+	Lactoylglutathione lyase; Aldoketomutase; Allergen Glb33; Glyoxalase I; I; Glyoxylase I 11 Ketone-aldehyde mutase; Methylglyoxalase; PP33; S-D-lactoylglutathione methylglyoxal lyase; Allergen=Ory s Glyoxalase I;	1.3896	0.627771	0.97617	0.597873	0.0755471	0	0.106975	0.272676	0.429382	O	O	x	x	x	x	x	O
Pmu.4_1G430380	Pmu4_1	21294472	21295898	-	Probable tetraacyldisaccharide 4'-kinase, mitochondrial; Protein LIPID X 4'-kinase; Precursor;	1.66535	0.646387	0.797803	0.814929	1.43875	0.686808	1.92922	1.99028	0.786972	O	O	O	x	x	x	x	O
Pmu.4_1G430390	Pmu4_1	21302704	21306167	+	Lactoylglutathione lyase; Aldoketomutase; Allergen Glb33; Glyoxalase I; I; Glyoxylase I 11 Ketone-aldehyde mutase; Methylglyoxalase; PP33; S-D-lactoylglutathione methylglyoxal lyase; Allergen=Ory s Glyoxalase I;	3.67424	3.51804	2.96726	2.76004	3.28827	1.89957	3.6782	2.28951	2.68812	O	x	x	x	x	x	x	x
Pmu.4_1G430400	Pmu4_1	21306165	21309366	-	Probable tetraacyldisaccharide 4'-kinase, mitochondrial; Protein LIPID X 4'-kinase; Precursor;	4.91649	4.24734	3.75751	4.38431	6.06889	3.57415	5.18241	4.65077	2.6707	O	O	x	x	x	x	x	x
Pmu.4_1G430410	Pmu4_1	21316776	21322347	+		57.3221	38.8712	32.2762	30.3707	54.6874	48.2189	53.7105	50.8839	50.8877	O	x	x	x	x	x	x	x
Pmu.4_1G430420	Pmu4_1	21322634	21323057	+		5.99994	4.0069	13.2034	5.37742	3.96347	4.75106	9.27201	9.52739	11.331	O	O	x	x	x	x	x	O
Pmu.4_1G430430	Pmu4_1	21326608	21328347	+	Transcription factor MYB101 Myb-related protein 101 Protein ABNORMAL SHOOT 7	0	0.182968	0.211833	0.102263	0.391733	0.0445456	0	0.0512912	0.098314	x	O	O	O	x	x	x	x
Pmu.4_1G430440	Pmu4_1	21337801	21338533	+	Transcription factor MYB101 Myb-related protein 101 Protein ABNORMAL SHOOT 7	0.0616098	0.121794	0.113102	0.0646325	0	0.105743	0.107496	0.584057	0.481228	x	x	O	x	x	x	x	x
Pmu.4_1G430450	Pmu4_1	21338937	21340687	+	Transcription factor MYB97 Myb-related protein 97	0.954802	0.533528	1.21851	1.34997	1.37633	0.513146	0.583766	0.547096	0.799638	O	x	x	x	x	x	x	x
Pmu.4_1G430460	Pmu4_1	21343141	21343380	+		0.599634	0	0.171891	0	0	0	0	0	0	x	x	x	x	x	x	x	x
Pmu.4_1G430470	Pmu4_1	21343708	21345671	-	Autophagy-related protein 8C-like Autophagy-related ubiquitin-like modifier ATG8CL Precursor;	198.337	167.744	171.2	118.019	83.0217	103.353	107.682	100.88	85.0198	O	x	O	x	x	x	x	O
Pmu.4_1G430480	Pmu4_1	21348356	21349392	-	CASP-like protein 2D1;	104.401	84.2935	70.4696	41.5829	21.743	31.1723	29.4266	20.8866	16.6194	O	O	x	x	x	x	x	O
Pmu.4_1G430490	Pmu4_1	21350838	21356404	-	Probable beta-1,3-galactosyltransferase 2;	31.1371	32.743	25.6396	20.5592	14.4709	20.5337	25.6131	25.5598	19.3388	O	x	O	x	x	x	x	O
Pmu.4_1G430500	Pmu4_1	21361732	21362603	+	Heterodimeric geranylgeranyl pyrophosphate synthase small subunit, chloroplastic; Precursor;	20.3198	24.0036	15.0361	9.95651	19.2171	30.2526	27.0592	41.4977	21.4058	O	O	O	x	x	x	x	O
Pmu.4_1G430510	Pmu4_1	21364403	21369262	-	ATP synthase gamma chain, chloroplastic; F-ATPase gamma subunit; Precursor;	12.794	16.7027	16.9959	12.5438	13.7612	13.185	20.5032	17.6507	14.0847	O	x	O	x	x	x	x	O
Pmu.4_1G430520	Pmu4_1	21370973	21376607	+	NADH dehydrogenase [ubiquinone] 1 alpha subcomplex subunit 12;	9.41623	8.82015	7.14757	11.7879	9.38878	9.16783	9.37976	11.8884	6.91078	O	x	O	x	x	x	x	O
Pmu.4_1G430530	Pmu4_1	21377589	21380541	+		0	0	0	0	0	0	0	0	0	x	x	O	x	x	x	x	x
Pmu.4_1G430540	Pmu4_1	21385082	21389613	+	Syntaxin-61 Osmotic stress-sensitive mutant 1 Protein SYNTAXIN OF PLANTS 61	21.218	19.6695	24.9712	20.3824	11.7549	14.7272	20.5818	21.5369	13.6777	O	x	O	x	x	x	x	O
Pmu.4_1G430550	Pmu4_1	21391069	21394077	-		18.3013	12.256	14.6129	15.6827	15.8156	12.6826	16.5727	15.3207	10.6902	O	x	O	x	x	x	x	O
Pmu.4_1G430560	Pmu4_1	21397024	21397371	+		0	0	0	0	0	0	0	0	0	x	x	O	x	x	x	x	x
Pmu.4_1G430570	Pmu4_1	21403765	21404187	+		0	0	0	0	0	0	0	0	0	x	x	O	x	x	x	x	x
Pmu.4_1G430580	Pmu4_1	21404317	21408648	+		0	0	0	0	0	0	0	0	0	x	x	O	x	x	x	x	x
Pmu.4_1G430590	Pmu4_1	21410495	21411754	+		0	0	0	0	0	0	0	0	0	x	x	O	x	x	x	x	x
Pmu.4_1G430600	Pmu4_1	21412603	21413703	+	AUGMIN subunit 4	0.0673996	0.237763	0.0752988	0.105059	0	0	0.214308	0.238067	0	x	x	x	x	x	x	x	x
Pmu.4_1G430610	Pmu4_1	21419785	21422602	+	Indole-3-acetate O-methyltransferase 1; IAA carboxylmethyltransferase 1; S-adenosyl-L-methionine:(indol-3-yl) acetate carboxylmethyltransferase 1;	0	0	0	0	0	0	0.0279611	0	0	x	x	O	x	x	x	x	x
Pmu.4_1G430620	Pmu4_1	21425236	21429305	+	AUGMIN subunit 4	3.13549	3.24271	4.59776	3.1272	3.7648	4.19579	3.47833	7.29002	5.62212	O	x	O	x	x	x	x	O
Pmu.4_1G4306305	Pmu4_1	21430125	21434281	-	Uncharacterized protein At3g23325;	33.678	32.2014	33.3068	52.5889	18.1767	20.6079	30.7255	29.4225	21.9643	O	O	x	x	x	x	x	O
Pmu.4_1G430640	Pmu4_1	21439516	21440793	+	Protein FAR1-RELATED SEQUENCE 5;	0	0	0	0	0	0	0	0	0	x	x	x	x	x	x	x	x
Pmu.4_1G430650	Pmu4_1	21440863	21441372	+	Protein FAR1-RELATED SEQUENCE 5;	0	0	0	0	0	0	0	0	0	x	x	x	x	x	x	x	x
Pmu.4_1G430660	Pmu4_1	21443305	21445339	-	Protein MAINTENANCE OF MERISTEMS	0	0	0	0	0	0	0.0385966	0	0	x	x	x	x	x	x	x	x
Pmu.4_1G430670	Pmu4_1	21450434	21450760	+		0	0	0	0	0	0	0	0	0	x	x	x	x	x	x	x	x
Pmu.4_1G430680	Pmu4_1	21451179	21453235	-		14.554	4.91458	1.46014	0.976138	9.10009	4.77495	1.98849	1.41529	0.467756	O	O	x	x	x	x	x	O
Pmu.4_1G430690	Pmu4_1	21453422	21453940	-		29.2689	12.4281	2.29434	1.36916	11.0432	9.06431	2.57499	1.15513	2.02856	O	O	x	x	x	x	x	O
Pmu.4_1G430700	Pmu4_1	21457538	21465182	+	Elongation factor 2;	0	0	0	0	0.0741319	0.0953669	0	0.0116739	0.0461646	x	O	x	x	x	x	x	x
Pmu.4_1G430710	Pmu4_1	21465503	21467792	+		0.0324048	0	0.0174495	0.0413761	0.411919	0.426903	0.0342987	0	0.0373918	x	O	x	x	x	x	x	x
Pmu.4_1G430720	Pmu4_1	21467966	21468471	-		0	0	0	0	0.626441	1.28769	0	0	0.179519	O	O	x	x	x	x	x	O
Pmu.4_1G430730	Pmu4_1	21469043	21469426	+		0	0	0	0	1.69269	0.857787	0.204542	0	0.236554	O	x	x	x	x	x	x	x
Pmu.4_1G430740	Pmu4_1	21471782	21472751	-		0	0	0	0	0.0858278	0	0.0809733	0	0	x	x	x	x	x	x	x	x
Pmu.4_1G430750	Pmu4_1	21474236	21480161	+		0	0	0	0	0.0147193	0	0	0	0.0288671	x	x	x	x	x	x	x	x
Pmu.4_1G430760	Pmu4_1	21486800	21487618	+	DNA repair protein XRCC3 homolog; X-ray repair cross-complementing protein 3 homolog;	0	0	0	0	0	0	0	0	0	x	x	x	x	x	x	x	x
Pmu.4_1G430770	Pmu4_1	21487900	21489660	-	Protein FAR1-RELATED SEQUENCE	0	0	0	0	0	0	0	0	0	x	x	x	x	x	x	x	x
Pmu.4_1G430780	Pmu4_1	21489737	21490354	-		0	0	0	0	0	0	0	0	0	x	x	x	x	x	x	x	x
Pmu.4_1G430790	Pmu4_1	21491529	21491888	-		0	0	0	0	0	0	0	0	0	x	x	x	x	x	x	x	x
Pmu.4_1G430800	Pmu4_1	21493877	21494356	+		0	0	0	0	0	0	0	0	0	x	x	x	x	x	x	x	x
Pmu.4_1G430810	Pmu4_1	21494449	21494928	+		0	0	0	0	0	0	0	0	0	x	x	x	x	x	x	x	x
Pmu.4_1G430820	Pmu4_1	21495253	21496625	+	protein FAR1-RELATED SEQUENCE	0	0	0	0	0	0	0	0	0	x	x	x	x	x	x	x	x
Pmu.4_1G430830	Pmu4_1	21496634	21497089	-	DNA repair protein XRCC3 homolog; X-ray repair cross-complementing protein 3 homolog;	0	0	0	0	0	0	0	0	0	x	x	x	x	x	x	x	x
Pmu.4_1G430840	Pmu4_1	21497561	21498031	-		0	0	0	0	0	0	0	0	0	x	x	x	x	x	x	x	x
Pmu.4_1G430850	Pmu4_1	21500116	21502977	+		0	0	0	0	0	0	0	0	0	x	x	x	x	x	x	x	x
Pmu.4_1G430860	Pmu4_1	21503062	21503640	+	transposition, RNA-mediated	0	0	0	0	0	0	0	0	0	x	x	x	x	x	x	x	x
Pmu.4_1G430870	Pmu4_1	21503747	21504439	+		0	0	0	0	0	0	0	0	0	x	x	x	x	x	x	x	x
Pmu.4_1G430880	Pmu4_1	21504482	21505861	+	Uncharacterized protein K02A2.6-like	0	0	0	0	0	0	0	0	0	x	x	x	x	x	x	x	x
Pmu.4_1G430890	Pmu4_1	21506019	21507356	+	Gypsy retrotransposon integrase-like protein 1;	0	0	0	0	0	0	0	0	0	x	x	x	x	x	x	x	x
Pmu.4_1G430900	Pmu4_1	21513838	21517723	-		0	0	0.010616	0	0.0295616	0	0.0202301	0	0.0233754	x	x	x	x	x	x	x	x
Pmu.4_1G430910	Pmu4_1	21518142	21518609	+		0	0	0	0	0	0	0	0	0	x	x	x	x	x	x	x	x
Pmu.4_1G430920	Pmu4_1	21518637	21520706	+	Uncharacterized protein K02A2.6-like	0	0	0	0	0	0	0	0	0	x	x	x	x	x	x	x	x
Pmu.4_1G430930	Pmu4_1	21522330	21523109	+		0	0	0	0	0	0	0	0	0	x	x	x	x	x	x	x	x
Pmu.4_1G430940	Pmu4_1	21523326	21523868	+	Transposon Tf2-11 polyprotein; Retrotransposable element Tf2 155 kDa protein;	0	0	0	0	0	0	0	0	0	x	x	x	x	x	x	x	x
Pmu.4_1G430950	Pmu4_1	21524481	21524794	-		0	0	0	0	0	0	0	0	0	x	x	x	x	x	x	x	x
Pmu.4_1G430960	Pmu4_1	21524867	21526201	-		0	0	0	0	0	0	0	0	0	x	x	x	x	x	x	x	x
Pmu.4_1G430970	Pmu4_1	21526291	21528885	-		0	0	0	0	0	0	0	0.0322227	0	x	x	x	x	x	x	x	x
Pmu.4_1G430980	Pmu4_1	21530846	21534612	-		0	0	0	0	0	0	0	0	0	x	x	x	x	x	x	x	x
Pmu.4_1G430990	Pmu4_1	21534667	21536054	-		0	0	0	0	0	0	0	0	0	x	x	x	x	x	x	x	x
Pmu.4_1G431000	Pmu4_1	21538959	21539675	-		0	0	0	0	0.121655	0	0	0	0.119424	x	x	x	x	x	x	x	x
Pmu.4_1G431010	Pmu4_1	21541317	21542041	+		0	0	0	0	0	0	0	0	0	x	x	x	x	x	x	x	x
Pmu.4_1G431020	Pmu4_1	21542186	21543628	+		0	0	0	0	0	0	0	0	0	x	x	O	x	x	x	x	x
Pmu.4_1G431030	Pmu4_1	21543727	21544743	+		0	0	0	0	0.112956	0	0	0	0	x	x	x	x	x	x	x	x
Pmu.4_1G431040	Pmu4_1	21545058	21546041	+	Ribonuclease HI; HI; HI;	0	0	0	0	0	0	0	0	0	x	x	x	x	x	x	x	x
Pmu.4_1G431050	Pmu4_1	21546074	21546340	+	Gypsy retrotransposon integrase-like protein 1; Ty3/Gypsy integrase 1; Zinc finger H2C2 domain-containing protein;	0	0	0	0	0	0	0	0	0	x	x	x	x	x	x	x	x
Pmu.4_1G431060	Pmu4_1	21546623	21547150	+		0	0	0	0	0	0	0	0	0	x	x	x	x	x	x	x	x
Pmu.4_1G431070	Pmu4_1	21548168	21551685	-		0	0	0	0	0.0326539	0	0	0	0	x	x	x	x	x	x	x	x
Pmu.4_1G431080	Pmu4_1	21552531	21553988	-		0	0	0	0	0	0	0	0	0	x	x	x	x	x	x	x	x
Pmu.4_1G431090	Pmu4_1	21554814	21560555	+		0.00933337	0	0.0142127	0.00757934	0	0	0.0136789	0	0.0148797	x	x	x	x	x	x	x	x
Pmu.4_1G431100	Pmu4_1	21562149	21564998	-		0	0	0	0	0.0598173	0	0	0	0	x	x	x	x	x	x	x	x
Pmu.4_1G431110	Pmu4_1	21565929	21566693	-		0	0	0	0	0	0	0	0	0	x	x	x	x	x	x	x	x
Pmu.4_1G431120	Pmu4_1	21566763	21568433	-		0	0	0	0	0	0	0	0	0	x	x	x	x	x	x	x	x
Pmu.4_1G431130	Pmu4_1	21571217	21571513	+		0	0	0	0	0	0	0	0	0	x	x	x	x	x	x	x	x
Pmu.4_1G431140	Pmu4_1	21572327	21572968	+		0	0	0	0	0	0	0	0	0	x	x	x	x	x	x	x	x
Pmu.4_1G431150	Pmu4_1	21573590	21573874	+		0	0	0	0	0	0	0	0	0	x	x	x	x	x	x	x	x
Pmu.4_1G431160	Pmu4_1	21574841	21575311	-		0.157552	0	0	0	0	0	0	0	0	x	x	x	x	x	x	x	x
Pmu.4_1G431170	Pmu4_1	21577528	21577797	+		0.167259	0	0	0	0.308344	0	0	0	0	x	x	x	x	x	x	x	x
Pmu.4_1G431180	Pmu4_1	21581599	21584171	-		8.09152	5.01501	5.24635	5.19947	11.6703	12.3129	9.8744	10.6151	7.24106	O	x	x	x	x	x	x	x
Pmu.4_1G431190	Pmu4_1	21584857	21586194	-		38.1825	14.1069	8.35997	7.80136	34.8981	31.4408	16.3417	9.50682	9.90273	O	O	x	x	x	x	x	x
Pmu.4_1G431200	Pmu4_1	21591837	21594750	-		13.8816	10.151	5.81779	8.5603	7.13385	8.80965	3.59001	4.04365	5.89915	O	O	x	x	x	x	x	O
Pmu.4_1G431210	Pmu4_1	21594788	21595330	-		0.651196	0.356127	0.453265	0.74867	1.08788	0.435683	0.144648	0.307985	0.482326	O	x	x	x	x	x	x	x
Pmu.4_1G431220	Pmu4_1	21601975	21604478	+		0	0	0	0	0	0	0	0	0	x	x	x	x	x	x	x	x
Pmu.4_1G431230	Pmu4_1	21609714	21611180	+	Polygalacturonase-like	0	0.0608555	0	0.0296664	0	0	0	0.121672	0	x	x	x	x	x	x	x	x
Pmu.4_1G431240	Pmu4_1	21615140	21616927	+	Polygalacturonase-like	0.227736	0.14979	0.0910642	0	0	0	0	1.07457	0.442244	O	O	x	x	x	x	x	O
Pmu.4_1G431250	Pmu4_1	21620921	21623353	+		0	0	0	0	0.0358513	0	0	0	0	x	x	x	x	x	x	x	x
Pmu.4_1G431260	Pmu4_1	21624012	21628042	+		0.0510882	0.0560817	0.0406155	0.0107965	0.0432778	0.0394608	0.0585346	0.0428838	0.0423911	x	x	x	x	x	x	x	x
Pmu.4_1G431270	Pmu4_1	21633425	21635822	+		0	0	0	0	0	0	0	0	0	x	x	x	x	x	x	x	x
Pmu.4_1G431280	Pmu4_1	21638707	21639972	-		0	0	0	0	0	0	0.0620966	0	0	x	x	x	x	x	x	x	x
Pmu.4_1G431290	Pmu4_1	21652286	21654884	+	Polygalacturonase-like	3.23663	3.06099	3.0509	0.0699471	0	0.0627603	0.393488	66.1452	25.2524	O	O	x	x	x	x	x	O
Pmu.4_1G431300	Pmu4_1	21656741	21659868	+	2-alkenal reductase (NADP(+)-dependent); Alkenal double bound reductase; Allylic alcohol dehydrogenase 1 Flavin-free double bond reductase Pulegone reductase	0.113043	0	0.129656	0.0581178	0.0278857	0	0.100645	0.111464	0.138478	x	x	x	x	x	x	x	x
Pmu.4_1G431310	Pmu4_1	21664630	21668956	-		15.3622	11.7766	23.6133	14.0724	6.11213	7.76902	8.43422	12.8422	17.9938	O	O	x	x	x	x	x	O
Pmu.4_1G431320	Pmu4_1	21671365	21673355	+		0	0	0	0	0	0	0	0	0	x	x	x	x	x	x	x	x
Pmu.4_1G431330	Pmu4_1	21674139	21675660	-		0	0	0	0	0.0546997	0	0	0	0	x	x	x	x	x	x	x	x
Pmu.4_1G431340	Pmu4_1	21685198	21687331	+		0	0	0	0	0	0	0	0	0	x	x	O	x	x	x	x	x
Pmu.4_1G431350	Pmu4_1	21698217	21699270	-	Domain of unknown function (DUF4216)	0	0	0	0	0	0	0	0	0	x	x	x	x	x	x	x	x
Pmu.4_1G431360	Pmu4_1	21704012	21708062	-	Peptidase_C48,Transposase_24	0	0	0	0	0.0215321	0	0	0	0	x	x	x	x	x	x	x	x
Pmu.4_1G431370	Pmu4_1	21709608	21709877	+		0	0	0	0	0	0	0	0	0	x	x	x	x	x	x	x	x
Pmu.4_1G431380	Pmu4_1	21714899	21715669	-		0	0	0	0	0	0	0	0	0	x	x	O	x	x	x	x	x
Pmu.4_1G431390	Pmu4_1	21716038	21717310	-		0	0	0	0	0	0	0	0	0	x	x	O	x	x	x	x	x
Pmu.4_1G431400	Pmu4_1	21719073	21719446	-		0	0	0	0	0	0	0	0	0	x	x	O	x	x	x	x	x
Pmu.4_1G431410	Pmu4_1	21720110	21723833	+	Transcription factor GTE6; Bromodomain-containing protein GTE6; Protein GENERAL TRANSCRIPTION FACTOR GROUP E6; Protein GLOBAL TRANSCRIPTION FACTOR GROUP E6;	0	0	0	0	0.0447116	0	0.0423171	0	0	x	x	x	x	x	x	x	x
Pmu.4_1G431420	Pmu4_1	21724762	21725169	+		0	0	0	0	0	0	0	0	0	x	x	x	x	x	x	x	x
Pmu.4_1G431430	Pmu4_1	21726608	21726985	+		0	0	0	0	0	0	0	0	0	x	x	x	x	x	x	x	x
Pmu.4_1G431440	Pmu4_1	21727473	21727883	+		0	0	0	0	0	0	0	0	0	x	x	O	x	x	x	x	x
Pmu.4_1G431450	Pmu4_1	21728778	21729026	+		0	0	0	0	0	0	0	0	0	x	x	x	x	x	x	x	x
Pmu.4_1G431460	Pmu4_1	21729404	21729763	-	Uncharacterized protein K02A2.6-like	0	0	0	0	0	0	0	0	0	x	x	x	x	x	x	x	x
Pmu.4_1G431470	Pmu4_1	21736650	21737794	-		0	0	0	0	0	0	0	0	0	x	x	O	O	x	x	x	x
Pmu.4_1G431480	Pmu4_1	21743458	21743760	+		0	0	0	0	0	0	0.259453	0	0	x	x	x	x	x	x	x	x
Pmu.4_1G431490	Pmu4_1	21744845	21745165	+		0	0	0	0	0.259355	0	0	0	0	x	x	x	x	x	x	x	x
Pmu.4_1G431500	Pmu4_1	21745334	21747920	+		0	0	0	0	0	0	0	0	0	x	x	O	x	x	x	x	x
Pmu.4_1G431510	Pmu4_1	21748299	21752486	-	Transposon Ty3-I Gag-Pol polyprotein; Gag3-Pol3; Transposon Ty3-2 TYA-TYB polyprotein; Capsid protein; p24; Spacer peptide p3; Nucleocapsid protein p11; Ty3 protease; p16; Spacer peptide J; Reverse transcriptase/ribonuclease H; p55; Integrase p52; Integrase p49;	0.0177189	0	0	0.0113122	0.0208277	0	0	0	0	x	x	O	x	x	x	x	x
Pmu.4_1G431520	Pmu4_1	21752681	21753010	-		0	0	0	0	0	0	0	0	0	x	x	O	x	x	x	x	x
Pmu.4_1G431530	Pmu4_1	21757875	21759571	+	Deoxypodophyllotoxin synthase 2-oxoglutarate dependent dioxygenase	9.07201	10.0496	2.85689	0.1305	3.9867	5.02523	7.41591	3.07201	0.305707	O	O	O	x	x	x	x	O
Pmu.4_1G431540	Pmu4_1	21763518	21768219	+		0	0	0	0	0	0	0	0	0	x	x	O	O	x	x	x	x
Pmu.4_1G431550	Pmu4_1	21770367	21770747	-		0	0	0	0	0	0	0	0	0	x	x	O	x	O	x	x	x
Pmu.4_1G431560	Pmu4_1	21771375	21771902	+		0	0	0	0	0	0	0	0	0	x	x	O	x	x	x	x	x
Pmu.4_1G431570	Pmu4_1	21772143	21772382	-		0	0	0	0	0	0	0	0	0	x	x	O	x	x	x	x	x
Pmu.4_1G431580	Pmu4_1	21772418	21774542	-		0	0	0	0	0	0	0	0	0	x	x	O	x	x	x	x	x
Pmu.4_1G431590	Pmu4_1	21774979	21775179	-		0	0	0	0	0	0	0	0	0	x	x	O	x	x	x	x	x
Pmu.4_1G431600	Pmu4_1	21777558	21778109	-	Ribonuclease H protein	0	0	0	0	0	0	0	0	0	x	x	O	x	x	x	x	x
Pmu.4_1G431610	Pmu4_1	21778602	21779528	-		0	0	0	0	0	0	0	0	0	x	x	O	x	x	x	x	x
Pmu.4_1G431620	Pmu4_1	21780548	21782607	-		0	0	0	0	0.040414	0	0	0	0	x	x	x	x	x	x	x	x
Pmu.4_1G431630	Pmu4_1	21782955	21784505	+		0	0	0	0	0	0	0	0	0	x	x	x	x	x	x	x	x
Pmu.4_1G431640	Pmu4_1	21799610	21800311	+		0	0	0	0	0	0	0	0	0	x	x	O	x	x	x	x	x
Pmu.4_1G431650	Pmu4_1	21800351	21801199	+		0	0	0	0	0	0	0	0	0	x	x	O	x	x	x	x	x
Pmu.4_1G431660	Pmu4_1	21801260	21803411	+		0	0	0	0	0	0	0	0	0	x	x	O	x	x	x	x	x
Pmu.4_1G431670	Pmu4_1	21803960	21805417	-		0	0	0	0	0	0	0	0	0	x	x	O	x	x	x	x	x
Pmu.4_1G431680	Pmu4_1	21808544	21810799	+	Deoxypodophyllotoxin synthase 2-oxoglutarate dependent dioxygenase	0.28839	0.30598	0.14567	0.141126	0.755609	0.606216	0.453172	0.383225	0.509334	x	x	O	x	x	x	x	x
Pmu.4_1G431690	Pmu4_1	21816750	21818860	+	Deoxypodophyllotoxin synthase 2-oxoglutarate dependent dioxygenase	0.269322	0.343914	0.0189291	0.131001	0.108836	0.0734338	0.149065	0.369243	0.243107	x	O	O	x	x	x	x	x
Pmu.4_1G431700	Pmu4_1	21821808	21823474	+	Deoxypodophyllotoxin synthase 2-oxoglutarate dependent dioxygenase	1.93795	2.17756	1.36821	0.829441	0.0689121	0.963806	0.377597	1.18025	0.727936	O	O	x	x	x	x	x	O
Pmu.4_1G431710	Pmu4_1	21824219	21825381	-		1.05811	0.772567	0.422574	0.136879	1.49253	0.413798	0.0675961	0.0731583	0.156211	O	O	O	x	x	x	x	O
Pmu.4_1G431720	Pmu4_1	21825598	21825810	+		4.75333	2.23488	0.383143	1.08881	4.94928	1.54643	0.737503	0	0.402006	O	O	x	x	x	x	x	x
Pmu.4_1G431730	Pmu4_1	21830595	21830849	+		0	0	0	0	0	0	0	0	0	x	x	O	x	x	x	x	x
Pmu.4_1G431740	Pmu4_1	21832194	21835807	-		0	0	0	0	0.0230362	0.021447	0	0	0.0236412	x	x	O	x	x	x	x	x
Pmu.4_1G431750	Pmu4_1	21839437	21842508	+	Protein FAR1-RELATED SEQUENCE 5;	0	0	0	0	0	0	0	0	0	x	x	x	x	x	x	x	x
Pmu.4_1G431760	Pmu4_1	21844091	21844438	-		0	0	0	0	0	0	0	0	0	x	x	x	x	x	x	x	x
Pmu.4_1G431770	Pmu4_1	21845009	21845488	+		0	0	0	0	0	0	0	0	0	x	x	O	x	x	x	x	x
Pmu.4_1G431780	Pmu4_1	21849691	21850023	-		0	0	0	0	0	0	0	0	0	x	x	O	x	x	x	x	x
Pmu.4_1G431790	Pmu4_1	21850133	21853392	-		0	0	0	0	0	0	0	0	0	x	x	O	x	x	x	x	x
Pmu.4_1G431800	Pmu4_1	21860188	21861236	-		0.0707407	0.533133	0.511047	0.425351	268.77	253.115	225.312	170.76	4.64701	O	O	x	x	x	x	x	O
Pmu.4_1G431810	Pmu4_1	21866083	21866331	+		0	0	0	0	0	0	0	0	0	x	x	x	x	x	x	x	x
Pmu.4_1G431820	Pmu4_1	21870093	21872155	-		0	0	0	0	0	0	0.0381941	0	0	x	x	O	x	x	x	x	x
Pmu.4_1G431830	Pmu4_1	21872716	21874240	-		0	0	0	0	0	0	0	0	0	x	x	O	x	x	x	x	x
Pmu.4_1G431840	Pmu4_1	21875832	21876086	-		0	0	0	0	0	0	0	0	0	x	x	x	x	x	x	x	x
Pmu.4_1G431850	Pmu4_1	21876828	21878147	+		0	0	0	0	0	0	0	0	0	x	x	O	x	x	x	x	x
Pmu.4_1G431860	Pmu4_1	21879059	21883289	+		0.317996	0.229241	0.271194	0.182667	0.149908	0.096171	0.185774	0.12257	0.103608	x	x	x	x	x	x	x	x
Pmu.4_1G431870	Pmu4_1	21885618	21885977	-		0	0	0	0	0	0	0	0	0	x	x	x	x	x	x	x	x
Pmu.4_1G431880	Pmu4_1	21891581	21892359	-		0	0	0.0529575	0	0	0	0	0	0	x	x	x	x	x	x	x	x
Pmu.4_1G431890	Pmu4_1	21897010	21901729	-		0.0095678	0.0182736	0.052335	0	0.0184802	0.017614	0	0.0369343	0	x	x	x	x	x	x	x	x
Pmu.4_1G431900	Pmu4_1	21904718	21906235	+	Alpha carbonic anhydrase 7; Alpha carbonate dehydratase 7; Precursor;	36.9261	230.105	270.057	80.1629	47.877	31.497	17.3542	39.7016	11.4567	O	O	O	x	x	x	x	O
Pmu.4_1G431910	Pmu4_1	21911695	21913801	+	Alpha carbonic anhydrase 7; Alpha carbonate dehydratase 7; Precursor;	0	0.0254214	0	0	0.0413984	0	0	0	0	x	x	O	x	x	x	x	x
Pmu.4_1G431920	Pmu4_1	21916835	21917670	+		0.704046	0.853957	0.538516	0.481666	0.374409	0.0975562	0.0942517	0.106754	0.728988	x	x	O	x	x	x	x	x
Pmu.4_1G431930	Pmu4_1	21925638	21928335	-	Calcium-dependent protein kinase 17;	0	0	0	0.0565553	0.03233	0	0	0	0.225814	x	x	O	x	x	x	x	x
Pmu.4_1G431940	Pmu4_1	21932557	21932793	+		0	0	0	0	0	0	0	0	0	x	x	x	x	x	x	x	x
Pmu.4_1G431950	Pmu4_1	21947592	21955414	-	Rhodanese-like/PpiC domain-containing protein 12, chloroplastic; Sulfurtransferase 12; Precursor;	5.90588	6.83939	4.96666	9.6921	3.26945	3.9725	3.42858	3.75358	2.61614	O	O	x	x	x	x	x	O
Pmu.4_1G431960	Pmu4_1	21957288	21957755	+		0	0	0	0	0	0	0	0	0	x	x	x	x	x	x	x	x
Pmu.4_1G431970	Pmu4_1	21957834	21958385	+		0	0	0	0	0	0	0	0	0	x	x	x	x	x	x	x	x
Pmu.4_1G431980	Pmu4_1	21958724	21959310	-		0	0	0	0	0	0	0	0	0	x	x	x	x	x	x	x	x
Pmu.4_1G431990	Pmu4_1	21959538	21959918	+		0	0	0	0	0	0	0	0	0	x	x	O	x	x	x	x	x
Pmu.4_1G432000	Pmu4_1	21960905	21962076	-		0.0633165	0	0.0355376	0.0404229	0	0	0	0	0	x	x	O	x	x	x	x	x
Pmu.4_1G432010	Pmu4_1	21962103	21963002	-		0	0	0.0443994	0	0	0	0	0	0	x	x	x	x	x	x	x	x
Pmu.4_1G432020	Pmu4_1	21972366	21975329	+	Zinc finger MYM-type protein 1;	0	0	0.0556375	0.0146831	0	0	0	0	0	x	x	O	x	x	x	x	x
Pmu.4_1G432030	Pmu4_1	21975411	21975809	+		0	0	0.104386	0	0	0	0	0	0	x	x	x	x	x	x	x	x
Pmu.4_1G432040	Pmu4_1	21975924	21976136	+		0	0	0	0	0	0	0	0	0	x	x	x	x	x	x	x	x
Pmu.4_1G432050	Pmu4_1	21976181	21976768	+	transposition, RNA-mediated	0	0	0	0	0	0	0	0	0	x	x	x	x	x	x	x	x
Pmu.4_1G432060	Pmu4_1	21977048	21977464	+		0	0	0	0	0	0	0	0	0	x	x	O	x	x	x	x	x
Pmu.4_1G432070	Pmu4_1	21981933	21995013	-	Protein CLT3, chloroplastic CRT-like transporter 3 Chloroquine-resistance transporter-like transporter 3 Precursor;	18.0484	22.1656	26.0391	20.0807	9.47046	13.2908	17.6366	9.53298	10.0118	O	O	O	x	x	x	x	O
Pmu.4_1G432080	Pmu4_1	21996494	22003976	+	Dihydropyrimidinase Dihydropyrimidine amidohydrolase Protein PYRIMIDINE 2	31.4907	16.9788	23.5613	8.63024	16.0904	29.2636	15.8606	11.7858	8.05861	O	O	x	x	x	x	x	O
Pmu.4_1G432090	Pmu4_1	22006300	22006940	-		0.0836072	0	0.189655	0.0902261	0	0	0	0	0	x	x	x	x	x	x	x	x
Pmu.4_1G432100	Pmu4_1	22007310	22009973	+		0.0988285	0.0859944	0.291273	0.0978026	0.0431218	0.0915111	0.0295775	0.0654391	0	x	x	O	x	x	x	x	x
Pmu.4_1G432110	Pmu4_1	22016930	22019628	-		0	0	0.0152849	0	0	0	0	0	0	x	x	x	x	x	x	x	x
Pmu.4_1G435290	Pmu4_1	24791108	24792725	+	gag-polypeptide of LTR copia-type	0	0	0	0	0	0	0	0	0	x	x	O	O	x	x	x	x
Pmu.4_1G435300	Pmu4_1	24811134	24812187	-		0	0	0	0	0	0	0	0	0	x	x	x	x	x	x	x	x
Pmu.4_1G435310	Pmu4_1	24820940	24822745	-	Ribonucleoside-diphosphate reductase small chain A; Ribonucleoside-diphosphate reductase R2A subunit; R2at; Ribonucleotide reductase small subunit A;	0.0410891	0.0593166	0.023062	0.0320238	0.158004	0.0429177	0.174279	0.0471114	0	x	x	O	x	x	x	x	x
Pmu.4_1G435320	Pmu4_1	24825153	24825524	-		0	0	0	0	0	0	0	0	0	x	x	O	x	x	x	x	x
Pmu.4_1G435330	Pmu4_1	24825758	24825967	-		0	0	0	0	0	0	0	0	0	x	x	x	x	x	x	x	x
Pmu.4_1G435340	Pmu4_1	24827911	24828972	+		0	0	0	0	0.0783926	0	0	0	0	x	x	x	x	x	x	x	x
Pmu.4_1G435350	Pmu4_1	24829273	24829938	+	transposition, RNA-mediated	0	0	0	0	0	0	0	0	0	x	x	x	x	x	x	x	x
Pmu.4_1G435360	Pmu4_1	24830323	24830673	+		0	0	0	0	0	0	0	0	0	x	x	x	x	x	x	x	x
Pmu.4_1G435370	Pmu4_1	24832389	24834176	+	Uncharacterized protein K02A2.6-like	0	0	0	0	0	0	0	0	0	x	x	x	x	x	x	x	x
Pmu.4_1G435380	Pmu4_1	24835274	24837550	-		0.0198331	0.20906	0.591617	0.0907185	0	0	0	0	0	x	O	O	x	x	x	x	x
Pmu.4_1G435390	Pmu4_1	24837787	24838971	-		0.0381097	0.117987	0.0674421	0.0367262	0	0	0	0	0	x	x	O	x	x	x	x	x
Pmu.4_1G435400	Pmu4_1	24840074	24840412	+		0	0	0	0	0	0	0	0	0	x	x	O	x	x	x	x	x
Pmu.4_1G435410	Pmu4_1	24841563	24842232	+		0	0	0	0	0	0	0	0	0	x	x	O	x	x	x	x	x
Pmu.4_1G435420	Pmu4_1	24847271	24852339	+		0	0	0	0	0	0	0	0	0	x	x	O	x	x	x	x	x
Pmu.4_1G435430	Pmu4_1	24852409	24853779	+		0	0	0	0	0	0	0	0	0	x	x	O	x	x	x	x	x
Pmu.4_1G435440	Pmu4_1	24854165	24854917	-	Gypsy retrotransposon integrase-like protein 1; Zinc finger H2C2 domain-containing protein;	0	0	0	0	0	0	0	0	0	x	x	O	x	O	x	x	x
Pmu.4_1G435450	Pmu4_1	24855444	24856380	+		0	0	0	0	0	0	0	0	0	x	x	O	x	x	x	x	x
Pmu.4_1G435460	Pmu4_1	24859334	24859585	+		0	0	0	0	0	0	0	0	0	x	x	O	x	x	x	x	x
Pmu.4_1G435470	Pmu4_1	24860099	24860440	+		0	0	0	0	0	0	0	0	0	x	x	O	x	x	x	x	x
Pmu.4_1G435480	Pmu4_1	24860828	24861833	-		0	0	0	0	0	0	0	0	0	x	x	O	x	x	x	x	x
Pmu.4_1G435490	Pmu4_1	24862126	24862347	-		0	0	0	0	0	0	0	0	0	x	x	O	x	O	x	x	x
Pmu.4_1G435500	Pmu4_1	24864300	24864638	-		0	0	0	0	0	0	0	0	0	x	x	O	x	x	x	x	x
Pmu.4_1G435510	Pmu4_1	24864849	24865557	+		0	0	0	0	0	0	0	0	0	x	x	O	x	x	x	x	x
Pmu.4_1G435520	Pmu4_1	24865874	24866164	-		0	0	0	0	0	0	0	0	0	x	x	O	x	x	x	x	x
Pmu.4_1G435530	Pmu4_1	24866244	24866507	-		0	0	0	0	0	0	0	0	0	x	x	O	x	x	x	x	x
Pmu.4_1G435540	Pmu4_1	24869331	24871536	+		0.0336387	0	0	0	0	0	0	0	0	x	x	O	x	x	x	x	x
Pmu.4_1G435550	Pmu4_1	24871758	24874738	+	Pro-Pol polyprotein; Pr125Pol; Protease/Reverse transcriptase/ribonuclease H; p87Pro-RT-RNaseH; Protease/Reverse transcriptase; p65Pro-RT; Ribonuclease H; H; Integrase; p42In;	0	0	0	0	0	0	0	0	0	x	x	O	x	x	x	x	x
Pmu.4_1G435560	Pmu4_1	24874781	24875068	-		0	0	0	0	0	0	0	0	0	x	x	O	x	x	x	x	x
Pmu.4_1G435570	Pmu4_1	24875807	24876244	-		0	0	0	0	0	0	0	0	0	x	x	O	x	O	x	x	x
Pmu.4_1G435580	Pmu4_1	24876278	24876995	-		0	0	0	0	0	0	0	0	0	x	x	O	x	x	x	x	x
Pmu.4_1G435590	Pmu4_1	24877091	24877555	+		0	0	0	0	0	0	0	0	0	x	x	O	x	x	x	x	x
Pmu.4_1G435600	Pmu4_1	24877569	24879224	-		0	0	0	0	0	0	0	0	0	x	x	O	x	x	x	x	x
Pmu.4_1G435610	Pmu4_1	24881130	24882381	+		0	0	0.0638329	0	0	0	0	0	0	x	x	x	x	x	x	x	x
Pmu.4_1G435620	Pmu4_1	24887372	24893250	-		0	0	0	0	0	0	0.0134027	0	0.0145649	x	x	O	x	x	x	x	x
Pmu.4_1G435630	Pmu4_1	24895481	24896539	-		0	0	0	0	0	0	0	0	0	x	x	x	x	x	x	x	x
Pmu.4_1G435640	Pmu4_1	24896677	24898337	+		0	0	0	0	0	0	0	0	0	x	x	x	x	x	x	x	x
Pmu.4_1G435650	Pmu4_1	24898497	24898703	-		0	0	0	0	0	0	0	0	0	x	x	x	x	x	x	x	x
Pmu.4_1G435660	Pmu4_1	24901342	24903358	-		0	0	0	0	0	0	0.0389758	0	0	x	x	x	x	x	x	x	x
Pmu.4_1G435670	Pmu4_1	24905479	24907391	+		0	0	0	0	0	0	0	0	0	x	x	x	x	x	x	x	x
Pmu.4_1G435680	Pmu4_1	24909716	24913723	-	MDIS1-interacting receptor like kinase 2 Probable LRR receptor-like serine/threonine-protein kinase At4g08850; Precursor;	1.96654	1.14768	1.66164	1.33497	0.683379	0.482653	0.314057	0.427201	1.04297	O	O	O	x	x	x	x	O
Pmu.4_1G435690	Pmu4_1	24922060	24923162	+		0	0	0	0	0	0	0	0	0	x	x	O	x	O	x	x	x
Pmu.4_1G435700	Pmu4_1	24929523	24932894	+	Plant mobile domain	0	0	0	0	0	0	0	0	0	x	x	x	x	O	x	x	x
Pmu.4_1G435710	Pmu4_1	24933338	24936829	-	Gypsy retrotransposon integrase-like protein 1;	0	0	0	0	0	0	0	0	0	x	x	x	x	O	x	x	x
Pmu.4_1G435720	Pmu4_1	24936939	24938543	-		0	0	0	0	0	0	0	0	0	x	x	x	x	O	x	x	x
Pmu.4_1G435730	Pmu4_1	24938607	24940352	-		0	0	0	0	0	0	0	0	0	x	x	x	x	O	x	x	x
Pmu.4_1G435740	Pmu4_1	24944401	24945362	+		0	0	0	0	0	0	0	0	0	x	x	x	x	O	x	x	x
Pmu.4_1G435750	Pmu4_1	24945396	24946424	+		0	0	0	0	0	0	0	0	0	x	x	x	x	O	x	x	x
Pmu.4_1G435760	Pmu4_1	24946469	24950170	-		0	0	0	0	0	0	0	0	0	x	x	x	x	O	x	x	x
Pmu.4_1G435770	Pmu4_1	24953029	24956285	+		0	0	0	0	0	0	0	0	0	x	x	x	x	O	x	x	x
Pmu.4_1G435780	Pmu4_1	24957882	24959591	-	Uncharacterized protein K02A2.6-like	0	0	0	0	0	0	0	0	0	x	x	x	x	O	x	x	x
Pmu.4_1G435790	Pmu4_1	24960013	24960570	-		0	0	0	0	0	0	0	0	0	x	x	x	x	O	x	x	x
Pmu.4_1G435800	Pmu4_1	24960652	24960864	-		0	0	0	0	0	0	0	0	0	x	x	x	x	O	x	x	x
Pmu.4_1G435810	Pmu4_1	24961042	24962267	-		0	0	0	0	0	0	0	0	0	x	x	x	x	O	x	x	x
Pmu.4_1G435820	Pmu4_1	24962427	24963322	+		0	0	0	0	0	0	0	0	0	x	x	x	x	O	x	x	x
Pmu.4_1G435830	Pmu4_1	24963401	24968268	-		0	0	0	0	0	0	0.0161348	0.017478	0	x	x	x	x	O	x	x	x
Pmu.4_1G435840	Pmu4_1	24971513	24972331	+		0	0	0	0	0	0	0	0	0	x	x	x	x	O	x	x	x
Pmu.4_1G435850	Pmu4_1	24972589	24975853	+		0	0	0	0	0	0	0	0	0	x	x	x	x	O	x	x	x
Pmu.4_1G435860	Pmu4_1	24976854	24977093	+		0	0	0	0	0	0	0	0	0	x	x	x	x	O	x	x	x
Pmu.4_1G435870	Pmu4_1	24979985	24985338	-	Probable leucine-rich repeat receptor-like protein kinase At1g35710; Precursor;	0	0	0	0	0.0162918	0	0	0.0156178	0.0169662	x	x	x	x	O	x	x	x
Pmu.4_1G435880	Pmu4_1	24990452	24991554	+		0	0.0485611	0.11139	0	0	0	0	0	0	x	x	x	x	O	x	x	x
Pmu.4_1G435890	Pmu4_1	24997920	25001521	+	Plant mobile domain	0	0.0148703	0.011453	0	0	0	0.0218752	0	0	x	x	O	x	O	x	x	x
Pmu.4_1G435900	Pmu4_1	25001734	25003143	-	Gypsy retrotransposon integrase-like protein 1;	0	0	0	0	0	0	0	0	0	x	x	x	x	O	x	x	x
Pmu.4_1G435910	Pmu4_1	25003345	25005224	-		0	0	0	0	0	0	0	0	0	x	x	x	x	O	x	x	x
Pmu.4_1G435920	Pmu4_1	25005334	25006938	-		0	0	0	0	0	0	0	0	0	x	x	x	x	O	x	x	x
Pmu.4_1G435930	Pmu4_1	25007002	25008747	-		0	0	0	0	0	0	0	0	0	x	x	x	x	O	x	x	x
Pmu.4_1G435940	Pmu4_1	25013497	25014458	+		0	0	0	0	0	0	0	0	0	x	x	x	x	O	x	x	x
Pmu.4_1G435950	Pmu4_1	25014492	25015625	+		0	0	0	0	0	0	0	0	0	x	x	x	x	O	x	x	x
Pmu.4_1G435960	Pmu4_1	25018365	25019269	-		0	0	0	0	0	0	0	0	0	x	x	x	x	O	x	x	x
Pmu.4_1G435970	Pmu4_1	25022128	25025384	+		0	0	0	0	0	0	0	0	0	x	x	x	x	O	x	x	x
Pmu.4_1G435980	Pmu4_1	25026981	25028690	-	Uncharacterized protein K02A2.6-like	0	0	0	0	0	0	0	0	0	x	x	x	x	O	x	x	x
Pmu.4_1G435990	Pmu4_1	25029112	25029669	-		0	0	0	0	0	0	0	0	0	x	x	x	x	O	x	x	x
Pmu.4_1G436000	Pmu4_1	25029751	25029963	-		0	0	0	0	0	0	0	0	0	x	x	x	x	O	x	x	x
Pmu.4_1G436010	Pmu4_1	25030141	25031366	-		0	0	0	0	0	0	0	0	0	x	x	x	x	O	x	x	x
Pmu.4_1G436020	Pmu4_1	25031526	25032421	+		0	0	0	0	0	0	0	0	0	x	x	x	x	O	x	x	x
Pmu.4_1G436030	Pmu4_1	25032500	25037369	-		0	0	0	0	0.0170951	0	0	0	0	x	x	x	x	O	x	x	x
Pmu.4_1G436040	Pmu4_1	25040614	25041432	+		0	0	0	0	0	0	0	0	0	x	x	x	x	O	x	x	x
Pmu.4_1G436050	Pmu4_1	25041690	25044954	+		0	0	0	0	0	0	0	0	0	x	x	x	x	O	x	x	x
Pmu.4_1G436060	Pmu4_1	25045955	25046194	+		0	0	0	0	0	0	0	0	0	x	x	x	x	O	x	x	x
Pmu.4_1G436070	Pmu4_1	25049085	25054446	-	Probable leucine-rich repeat receptor-like protein kinase At1g35710; Precursor;	0.0222616	0	0.00776763	0	0.0465794	0	0	0	0.0159693	x	x	x	x	O	x	x	x
Pmu.4_1G436080	Pmu4_1	25063238	25064561	-		0	0	0	0	0	0	0	0	0	x	x	x	x	x	x	x	x
Pmu.4_1G436090	Pmu4_1	25064717	25065598	+		0	0	0	0	0	0	0	0	0	x	x	O	x	x	x	x	x
Pmu.4_1G436100	Pmu4_1	25065894	25066253	+		0	0	0	0	0	0	0	0	0	x	x	x	x	x	x	x	x
Pmu.4_1G436110	Pmu4_1	25066307	25066786	+		0	0	0	0	0	0	0	0	0	x	x	x	x	x	x	x	x
Pmu.4_1G436120	Pmu4_1	25066875	25069088	+	Uncharacterized protein K02A2.6-like	0	0	0	0	0	0	0	0	0	x	x	x	x	x	x	x	x
Pmu.4_1G436130	Pmu4_1	25069424	25069825	+	Uncharacterized protein K02A2.6-like	0	0	0	0	0	0	0	0	0	x	x	x	x	x	x	x	x
Pmu.4_1G436140	Pmu4_1	25070629	25071072	+		0	0	0	0	0	0	0	0	0	x	x	x	x	x	x	x	x
Pmu.4_1G436150	Pmu4_1	25071091	25073807	-		0	0	0	0	0	0	0	0	0	x	x	x	x	x	x	x	x
Pmu.4_1G436160	Pmu4_1	25081611	25082027	+		0	0	0	0	0	0	0	0	0	x	x	x	x	O	x	x	x
Pmu.4_1G436170	Pmu4_1	25083133	25090763	+	Gypsy retrotransposon integrase-like protein 1;	0	0	0	0	0	0	0	0	0	x	x	O	x	O	x	x	x
Pmu.4_1G436180	Pmu4_1	25091022	25094919	-		0.0137486	0.0358682	0	0.0121538	0	0	0.0202141	0.0228955	0	x	x	O	x	O	x	x	x
Pmu.4_1G436190	Pmu4_1	25095831	25096283	+		0	0	0	0	0	0	0	0	0	x	x	x	x	O	x	x	x
Pmu.4_1G436200	Pmu4_1	25102077	25102706	+		0	0	0	0	0	0	0	0	0	x	x	x	x	O	x	x	x
Pmu.4_1G436210	Pmu4_1	25104117	25104362	-		0	0	0	0	0	0	0	0	0	x	x	x	x	O	x	x	x
Pmu.4_1G436220	Pmu4_1	25104440	25104694	-		0	0	0	0	0	0	0	0	0	x	x	x	x	O	x	x	x
Pmu.4_1G436230	Pmu4_1	25106404	25106859	-		0	0	0	0	0	0	0	0	0	x	x	x	x	O	x	x	x
Pmu.4_1G436240	Pmu4_1	25107877	25108305	+		0	0	0	0	0	0	0	0	0	x	x	x	x	O	x	x	x
Pmu.4_1G436250	Pmu4_1	25108488	25109348	-		0	0	0	0	0	0	0	0	0	x	x	x	x	O	x	x	x
Pmu.4_1G436260	Pmu4_1	25113214	25113539	-	Putative ubiquitin-like-specific protease 1B;	0	0	0	0	0	0	0	0	0	x	x	O	x	x	x	x	x
Pmu.4_1G436270	Pmu4_1	25113719	25114534	-		0	0	0	0	0	0	0	0	0	x	x	O	O	x	x	x	x
Pmu.4_1G436280	Pmu4_1	25114657	25115631	-		0	0	0	0	0	0	0	0	0	x	x	x	x	x	x	x	x
Pmu.4_1G436290	Pmu4_1	25136242	25139594	-	Domain of unknown function (DUF4216)	0	0	0	0	0	0	0	0	0	x	x	x	x	x	x	x	x
Pmu.4_1G436300	Pmu4_1	25142070	25144552	-	Peptidase_C48,Transposase_24	0	0	0	0	0	0	0	0	0	x	x	x	x	x	x	x	x
Pmu.4_1G436310	Pmu4_1	25152348	25154136	+		0	0	0	0	0.048757	0	0	0	0	x	x	O	x	x	x	x	x
Pmu.4_1G436320	Pmu4_1	25154379	25155444	+		0	0	0	0	0	0	0	0	0	x	x	O	x	x	x	x	x
Pmu.4_1G436330	Pmu4_1	25159980	25160387	+		0	0	0	0	0	0	0	0	0	x	x	x	x	x	x	x	x
Pmu.4_1G436340	Pmu4_1	25165104	25168776	+	Plant mobile domain	0	0.0234825	0.0222188	0.015746	0	0.0444089	0	0	0.0233126	x	x	x	x	x	x	x	x
Pmu.4_1G436350	Pmu4_1	25170955	25172274	-	Transposon Tf2-9 polyprotein; Retrotransposable element Tf2 155 kDa protein;	0	0	0	0	0	0	0	0	0	x	x	x	x	x	x	x	x
Pmu.4_1G436360	Pmu4_1	25175566	25176916	+		0	0	0.0295777	0	0	0	0	0	0	x	x	x	x	x	x	x	x
Pmu.4_1G436370	Pmu4_1	25177782	25187326	-		0	0	0	0	0	0	0	0	0	x	x	x	x	x	x	x	x
Pmu.4_1G436380	Pmu4_1	25187384	25188280	-	Uncharacterized protein K02A2.6-like	0	0.0995262	0.045991	0	0.190055	0.708339	0.7019	0.186439	0.297994	x	O	x	x	x	x	x	x
Pmu.4_1G436390	Pmu4_1	25188332	25188943	-		0.087569	0	0	0	0	0	0	0	0	x	x	x	x	x	x	x	x
Pmu.4_1G436400	Pmu4_1	25189100	25189654	-	Retrotransposon gag protein	0	0	0	0	0	0	0	0	0	x	x	x	x	x	x	x	x
Pmu.4_1G436410	Pmu4_1	25199456	25199812	+		0	0	0	0	0	0	0	0	0	x	x	x	x	x	x	x	x
Pmu.4_1G436420	Pmu4_1	25200162	25206153	+		0	0	0	0	0	0	0	0	0	x	x	O	x	x	x	x	x
Pmu.4_1G436430	Pmu4_1	25207612	25207947	+		0	0	0	0	0	0	0	0	0	x	x	x	x	x	x	x	x
Pmu.4_1G436440	Pmu4_1	25212337	25212753	-		0	0	0	0	0	0	0	0	0	x	x	O	x	x	x	x	x
Pmu.4_1G436450	Pmu4_1	25212892	25214806	-		0	0	0	0	0	0	0	0	0	x	x	O	O	O	x	x	x
Pmu.4_1G436460	Pmu4_1	25216370	25221514	+	Ras-related protein RABC1; Ras-related protein Rab18;	11.6293	15.2331	15.0486	18.8061	8.524	9.30212	10.4097	11.684	10.8088	O	x	x	x	x	x	x	x
Pmu.4_1G436470	Pmu4_1	25233027	25233269	+		0	0	0	0	0	0	0	0	0	x	x	x	x	x	x	x	x
Pmu.4_1G436480	Pmu4_1	25239656	25243098	+	Zinc finger MYM-type protein 5; Zinc finger protein 198-like 1; Zinc finger protein 237;	15.8916	14.0389	13.3617	15.692	6.67086	9.08941	10.8739	11.8526	12.3413	O	x	O	x	x	x	x	O
Pmu.4_1G436490	Pmu4_1	25244938	25246725	-	U-box domain-containing protein 26; Plant U-box protein 26; RING-type E3 ubiquitin transferase PUB26	60.8286	63.454	64.6936	28.1354	45.1499	53.4483	14.6932	49.0909	79.5817	O	O	O	x	x	x	x	O
Pmu.4_1G436500	Pmu4_1	25251273	25254107	-	Cation/H(+) antiporter 15; Protein CATION/H+ EXCHANGER 15;	0	0.0493172	0	0.0691735	0.0293661	0	0	0	0.120682	x	x	O	x	x	x	x	x
Pmu.4_1G436510	Pmu4_1	25256346	25263077	+	SAL1 phosphatase; 3'(2'),5'-bisphosphate nucleotidase 1; 3'(2'),5'-bisphosphonucleoside 3'(2')-phosphohydrolase 1; DPNPase 1; Inositol polyphosphate 1-phosphatase 1; 1; Inositol-1,4-bisphosphate 1-phosphatase 1; Protein FIERY 1;	37.2019	27.588	29.8372	39.4792	20.3587	31.2052	52.0853	42.2967	42.5941	O	O	x	x	x	x	x	x
Pmu.4_1G436520	Pmu4_1	25270439	25271260	-		0	0	0.0486124	0	0	0	0	0	0	x	x	x	x	x	x	x	x
Pmu.4_1G436530	Pmu4_1	25271551	25271964	-		0	0	0	0	0	0	0	0	0	x	x	x	x	x	x	x	x
Pmu.4_1G436540	Pmu4_1	25273230	25283271	-	2-oxoisovalerate dehydrogenase subunit alpha 2, mitochondrial; Branched-chain alpha-keto acid dehydrogenase E1 component alpha chain; E1-alpha; Precursor;	20.3593	17.2006	26.9075	19.4482	10.4427	11.5737	21.4453	18.5865	27.4193	O	O	x	x	x	x	x	x
Pmu.4_1G436550	Pmu4_1	25287703	25290132	-		0	0.0220424	0.0335841	0.0238004	0	0	0	0	0	x	x	x	x	x	x	x	x
Pmu.4_1G436560	Pmu4_1	25294398	25296296	+	Leucine--tRNA ligase, cytoplasmic Leucyl-tRNA synthetase	3.14306	3.30578	2.84051	3.55436	0	0	0	0	0	O	O	x	x	x	x	x	O
Pmu.4_1G436570	Pmu4_1	25296377	25301305	+	Leucine--tRNA ligase, cytoplasmic Leucyl-tRNA synthetase	0.855275	1.01465	0.906671	0.806347	0	0	0	0	0	O	O	x	x	x	x	x	O
Pmu.4_1G436580	Pmu4_1	25301628	25301936	+		0	0	0	0	0	0	0	0	0	x	x	x	x	x	x	x	x
Pmu.4_1G436590	Pmu4_1	25301970	25303685	+		0	0	0.0240407	0	0	0	0	0	0	x	x	x	x	x	x	x	x
Pmu.4_1G436600	Pmu4_1	25304349	25304891	-		0	0	0	0	0	0	0	0	0	x	x	x	x	x	x	x	x
Pmu.4_1G436610	Pmu4_1	25305376	25310078	-	Uncharacterized protein K02A2.6-like	0	0	0	0	0	0	0.0167158	0	0	x	x	x	x	x	x	x	x
Pmu.4_1G436620	Pmu4_1	25310384	25312911	+	Leucine--tRNA ligase, cytoplasmic Leucyl-tRNA synthetase	1.75194	2.22085	2.10565	1.39831	1.24655	0.921998	0.994986	0.780407	0.79074	O	O	x	x	x	x	x	O
Pmu.4_1G436630	Pmu4_1	25317363	25317824	+		0	0	0	0	0	0	0	0	0	x	x	x	x	x	x	x	x
Pmu.4_1G436640	Pmu4_1	25317924	25319832	+	assists the folding of proteins upon ATP hydrolysis	0	0	0	0	0	0	0	0	0	x	x	x	x	x	x	x	x
Pmu.4_1G436650	Pmu4_1	25324257	25324676	-		0	0	0	0	0	0	0	0	0	x	x	x	x	x	x	x	x
Pmu.4_1G436660	Pmu4_1	25324815	25327255	-		0	0	0	0	0	0	0	0	0	x	x	x	x	x	x	x	x
Pmu.4_1G436670	Pmu4_1	25329960	25332398	-	source UniProtKB	0.021973	0	0	0	0	0	0	0	0	x	x	x	x	x	x	x	x
Pmu.4_1G436680	Pmu4_1	25336050	25340675	+	ribonuclease H protein	0	0	0	0	0	0	0	0	0	x	x	x	x	x	x	x	x
Pmu.4_1G436690	Pmu4_1	25340723	25341644	+		0	0	0	0	0	0	0	0	0	x	x	x	x	x	x	x	x
Pmu.4_1G436700	Pmu4_1	25343051	25354099	-	Histone deacetylase 14, chloroplastic N-acetylserotonin deacetylase Precursor;	4.20378	4.20338	4.18601	5.07907	3.00572	3.10154	3.35281	4.27227	3.03754	O	x	x	x	x	x	x	x
Pmu.4_1G436710	Pmu4_1	25354653	25359505	-	TMV resistance protein N-like	0.0908552	0.091354	0.135575	0.180934	0	0	0	0	0	x	O	x	x	x	x	x	x
Pmu.4_1G436720	Pmu4_1	25363554	25366087	-		0	0	0	0	0	0	0	0	0.0337913	x	x	x	x	x	x	x	x
Pmu.4_1G436730	Pmu4_1	25368252	25368728	-		0	0	0	0	0.182864	1.85677	0.824132	2.13948	1.64758	O	O	x	x	x	x	x	O
Pmu.4_1G436740	Pmu4_1	25373355	25377431	-		0.0292781	0	0	0	0	0	0	0	0	x	x	x	x	x	x	x	x
Pmu.4_1G436750	Pmu4_1	25382869	25384025	+		0	0	0	0	0	0	0	0	0	x	x	x	x	x	x	x	x
Pmu.4_1G436760	Pmu4_1	25384196	25386390	+		0	0	0	0	0	0	0	0	0	x	x	x	x	x	x	x	x
Pmu.4_1G436770	Pmu4_1	25388894	25389673	+		0	0	0	0	0	0	0	0	0	x	x	x	x	x	x	x	x
Pmu.4_1G436780	Pmu4_1	25391949	25392434	-		0	0	0	0	0	0	0	0	0	x	x	x	x	x	x	x	x
Pmu.4_1G436790	Pmu4_1	25392905	25393486	+		0	0	0	0	0	0	0	0	0	x	x	x	x	x	x	x	x
Pmu.4_1G436800	Pmu4_1	25394681	25397004	-	Protein FAR1-RELATED SEQUENCE 5;	0	0	0	0	0.0375328	0	0	0	0	x	x	x	x	x	x	x	x
Pmu.4_1G436810	Pmu4_1	25412815	25414958	+	ABC transporter G family member 5; transporter ABCG.5; White-brown complex homolog protein 5;	34.2117	45.8083	33.4977	78.5625	30.8427	96.8068	49.8531	35.8401	153.956	O	O	x	x	x	x	x	O
Pmu.4_1G436820	Pmu4_1	25421718	25422020	-		0	0	0	0	0	0	0	0	0	x	x	x	x	x	x	x	x
Pmu.4_1G436830	Pmu4_1	25425330	25425751	+		0	0	0	0	0	0	0	0	0	x	x	x	x	x	x	x	x
Pmu.4_1G436840	Pmu4_1	25429402	25430789	-	Zinc finger MYM-type protein 1-like	0	0	0	0	0	0.0598977	0	0	0	x	x	x	x	x	x	x	x
Pmu.4_1G436850	Pmu4_1	25431928	25432167	+		0	0	0	0	0	0	0	0	0	x	x	x	x	x	x	x	x
Pmu.4_1G436860	Pmu4_1	25439757	25440188	-		0	0	0	0	0	0	0	0	0	x	x	x	x	x	x	x	x
Pmu.4_1G436870	Pmu4_1	25441982	25448693	+	Signal recognition particle receptor subunit beta;	15.1043	10.5599	9.01974	9.28972	17.2617	18.2417	13.8622	14.3456	9.64808	O	x	x	x	x	x	x	x
Pmu.4_1G436880	Pmu4_1	25449660	25450626	+		1.33671	1.11693	0.932465	2.03712	0.622891	1.66568	3.66119	2.69334	7.0257	O	O	x	x	x	x	x	O
Pmu.4_1G436890	Pmu4_1	25450310	25455755	-		14.1046	15.4324	13.8182	12.0293	5.67747	7.04897	7.53833	10.9189	5.537	O	O	x	x	x	x	x	O
Pmu.4_1G436900	Pmu4_1	25459349	25460782	+		0	0	0	0	0	0	0	0	0	x	x	x	x	x	x	x	x
Pmu.4_1G436910	Pmu4_1	25461151	25463448	+		0	0	0	0	0	0	0	0	0	x	x	x	x	x	x	x	x
Pmu.4_1G436920	Pmu4_1	25463825	25464770	+		0	0	0	0	0	0	0	0	0	x	x	x	x	x	x	x	x
Pmu.4_1G436930	Pmu4_1	25465886	25467546	-		0	0	0	0	0	0	0	0	0	x	x	x	x	x	x	x	x
Pmu.4_1G436940	Pmu4_1	25467676	25467978	-		0	0	0	0	0	0	0	0	0	x	x	x	x	x	x	x	x
Pmu.4_1G436950	Pmu4_1	25468567	25468881	-		0	0	0	0	0	0	0	0	0	x	x	x	x	x	x	x	x
Pmu.4_1G436960	Pmu4_1	25471925	25472368	-		0	0	0	0	0	0	0	0	0	x	x	x	x	x	x	x	x
Pmu.4_1G436970	Pmu4_1	25481575	25482786	-	Ubiquitin-conjugating enzyme E2 32; E2 ubiquitin-conjugating enzyme 32; Ubiquitin carrier protein 32;	26.2945	34.5332	36.6154	19.6346	103.523	95.9202	127.388	102.165	113.453	O	O	x	x	x	x	x	O
Pmu.4_1G436980	Pmu4_1	25484596	25485021	-	Phosphoserine aminotransferase 1, chloroplastic Phosphohydroxythreonine aminotransferase Precursor;	0.735026	0.824067	0.768395	0.80043	0.204757	0.191448	0.184541	0.209499	0.201003	x	x	x	x	x	x	x	x
Pmu.4_1G436990	Pmu4_1	25485494	25486861	+	Cysteine-rich RLK (RECEPTOR-like protein kinase) 8	0	0.130519	0	0	0	0	0	0	0	x	x	x	x	x	x	x	x
Pmu.4_1G437000	Pmu4_1	25487564	25488196	+		0	0	0	0	0	0	0	0	0	x	x	x	x	x	x	x	x
Pmu.4_1G437010	Pmu4_1	25495513	25498360	-	60S ribosomal export protein NMD3;	40.1461	27.1796	29.7489	39.0596	52.4854	48.3473	65.2278	48.3552	70.5824	O	O	x	x	x	x	x	O
Pmu.4_1G437020	Pmu4_1	25498232	25503689	+	E3 ubiquitin-protein ligase RGLG3 RING domain ligase 3	42.128	33.0308	34.6359	19.069	28.2682	36.0321	25.7086	34.4708	28.8279	O	O	x	x	x	x	x	x
Pmu.4_1G437030	Pmu4_1	25509231	25509779	-	Protein FAR1-RELATED SEQUENCE	0	0	0	0	0	0	0	0	0	x	x	x	x	x	x	x	x
Pmu.4_1G437040	Pmu4_1	25512212	25516394	+		0.137753	0.0974514	0.117703	0.202149	0	0	0	0	0.0217157	x	x	x	x	x	x	x	x
Pmu.4_1G437050	Pmu4_1	25516679	25522549	-	Transposon Tf2-11 polyprotein; Retrotransposable element Tf2 155 kDa protein;	0.951492	0.474842	0.361938	0.232324	0	0	0	0	0	x	O	x	x	x	x	x	x
Pmu.4_1G437060	Pmu4_1	25523419	25523832	-		0.308694	0.991939	0.200251	0.359254	0	0	0	0	0	x	x	x	x	x	x	x	x
Pmu.4_1G437070	Pmu4_1	25526901	25529081	+		0	0	0	0	0	0	0	0	0	x	x	x	x	x	x	x	x
Pmu.4_1G437080	Pmu4_1	25529166	25531325	+	Elongation factor	0	0	0	0	0	0	0	0	0	x	x	x	x	x	x	x	x
Pmu.4_1G437090	Pmu4_1	25531897	25534293	+	Elongation factor 2;	0	0	0	0	0	0	0	0	0	x	x	x	x	x	x	x	x
Pmu.4_1G437100	Pmu4_1	25534319	25537563	-	Ribonuclease HI; HI; HI;	0	0	0	0	0	0	0	0	0	x	x	x	x	x	x	x	x
Pmu.4_1G437110	Pmu4_1	25537699	25538592	-		0	0	0	0	0	0	0	0	0	x	x	x	x	x	x	x	x
Pmu.4_1G437120	Pmu4_1	25538653	25539681	-		0	0	0.0793095	0	0	0	0	0	0	x	x	x	x	x	x	x	x
Pmu.4_1G437130	Pmu4_1	25540306	25542497	-		0	0	0	0	0.0524072	0	0.0358642	0	0	x	x	x	x	x	x	x	x
Pmu.4_1G437140	Pmu4_1	25542640	25544010	+	DNA repair protein XRCC3 homolog; X-ray repair cross-complementing protein 3 homolog;	0	0	0.0291462	0	0	0	0	0	0	x	x	x	x	x	x	x	x
Pmu.4_1G437150	Pmu4_1	25544469	25546928	-	Protein FAR1-RELATED SEQUENCE	0	0	0	0	0	0	0	0	0	x	x	x	x	x	x	x	x
Pmu.4_1G437160	Pmu4_1	25549630	25550401	+		0	0	0	0	0	0	0	0	0	x	x	x	x	x	x	x	x
Pmu.4_1G437170	Pmu4_1	25550489	25551316	-		0	0	0	0	0	0	0	0	0	x	x	x	x	x	x	x	x
Pmu.4_1G437180	Pmu4_1	25556557	25557406	-	Pyrophosphate--fructose 6-phosphate 1-phosphotransferase subunit alpha 6-phosphofructokinase, pyrophosphate dependent PPi-PFK Pyrophosphate-dependent 6-phosphofructose-1-kinase	0	0	0	0	0	0	0	0	0	x	x	x	x	x	x	x	x
Pmu.4_1G437190	Pmu4_1	25557941	25558618	+		0	0	0	0	0	0	0	0	0	x	x	x	x	x	x	x	x
Pmu.4_1G437200	Pmu4_1	25559526	25559750	-		0	0	0	0	0	0	0	0	0	x	x	x	x	x	x	x	x
Pmu.4_1G437210	Pmu4_1	25559803	25561328	-		0	0	0	0	0	0	0	0	0	x	x	O	x	x	x	x	x
Pmu.4_1G437220	Pmu4_1	25561392	25561958	-		0	0	0	0	0	0	0	0	0	x	x	O	x	x	x	x	x
Pmu.4_1G437230	Pmu4_1	25562411	25565181	+		0	0	0	0	0	0	0	0	0	x	x	x	x	x	x	x	x
Pmu.4_1G437240	Pmu4_1	25571882	25572376	+		0	0	0	0	0	0	0	0	0	x	x	x	x	x	x	x	x
Pmu.4_1G437250	Pmu4_1	25576766	25577245	-		0	0	0	0	0	0	0	0	0	x	x	x	x	x	x	x	x
Pmu.4_1G437260	Pmu4_1	25580612	25601532	-	DNA polymerase delta catalytic subunit;	3.43393	3.34319	3.33148	5.0713	4.60841	5.65069	5.93273	5.82963	6.1617	O	x	x	x	x	x	x	x
Pmu.4_1G437270	Pmu4_1	25609801	25610151	+		0	0	0	0	0	0	0	0	0	x	x	x	x	x	x	x	x
Pmu.4_1G437280	Pmu4_1	25614119	25614536	-		0	0	0	0	0	0	0	0	0	x	x	x	x	x	x	x	x
Pmu.4_1G437290	Pmu4_1	25620261	25621178	-	Nuclear transcription factor Y subunit B-7	0.175138	0.346802	0.310773	0.360048	0.0950178	0	0.428498	0	0.192227	x	x	x	x	x	x	x	x
Pmu.4_1G437300	Pmu4_1	25621861	25627030	-	Probable methyltransferase PMT26;	42.9523	69.0575	87.5706	70.792	106.515	69.8816	62.9352	66.3198	54.4589	O	O	x	x	x	x	x	x
Pmu.4_1G437310	Pmu4_1	25638046	25646208	+	Protein trichome birefringence-like 14;	6.09841	6.34232	6.46536	6.0584	6.29427	6.39446	6.44582	6.77813	5.15262	O	x	x	x	x	x	x	x
Pmu.4_1G437320	Pmu4_1	25646517	25646774	-	Probable aspartic protease At2g35615; Precursor;	1.77075	0.830433	1.10229	0.168684	0.445258	0.616536	0.610111	0	0	O	x	x	x	x	x	x	x
Pmu.4_1G437330	Pmu4_1	25649389	25655007	+		0	0	0	0	0	0	0	0	0.016166	x	x	x	x	x	x	x	x
Pmu.4_1G437340	Pmu4_1	25655442	25655931	-		0	0	0	0	0	0	0	0	0	x	x	x	x	x	x	x	x
Pmu.4_1G437350	Pmu4_1	25656174	25656701	-		0	0	0	0	0	0	0	0	0	x	x	x	x	x	x	x	x
Pmu.4_1G437360	Pmu4_1	25657328	25659889	-		0	0	0	0	0	0	0	0	0	x	x	x	x	x	x	x	x
Pmu.4_1G437370	Pmu4_1	25659947	25661566	-		0	0	0	0	0	0	0	0	0	x	x	x	x	x	x	x	x
Pmu.4_1G437380	Pmu4_1	25661594	25662460	-	Uncharacterized protein K02A2.6-like	0	0	0	0	0	0	0	0	0	x	x	x	x	x	x	x	x
Pmu.4_1G437390	Pmu4_1	25666239	25667407	+		0	0	0.0709187	0.0900005	0	0	0	0	0.0732482	x	x	x	x	x	x	x	x
Pmu.4_1G437400	Pmu4_1	25685216	25686385	-		0	0	0	0	0	0	0	0	0	x	x	x	x	x	x	x	x
Pmu.4_1G437410	Pmu4_1	25692734	25694651	+		0	0	0	0	0	0.0433462	0	0	0	x	x	x	x	x	x	x	x
Pmu.4_1G437420	Pmu4_1	25694701	25696497	+	Ubiquitin-like-specific protease ESD4; Protein EARLY IN SHORT DAYS 4;	0	0	0	0	0	0	0	0	0	x	x	x	x	x	x	x	x
Pmu.4_1G437430	Pmu4_1	25699938	25700723	+		0	0	0	0	0	0	0	0	0	x	x	x	x	x	x	x	x
Pmu.4_1G437440	Pmu4_1	25702498	25702983	-		0	0	0	0	0	0	0	0	0	x	x	x	x	x	x	x	x
Pmu.4_1G437450	Pmu4_1	25703456	25704037	+		0	0	0	0	0	0	0	0	0	x	x	x	x	x	x	x	x
Pmu.4_1G437460	Pmu4_1	25705638	25708372	-	Protein FAR1-RELATED SEQUENCE 5;	0	0	0	0	0	0	0	0	0	x	x	x	x	x	x	x	x
Pmu.4_1G437470	Pmu4_1	25713406	25718414	+	Vacuolar protein sorting-associated protein 20 homolog 2; Charged multivesicular body protein 6 homolog 2; ESCRT-III complex subunit VPS20 homolog 2;	17.4912	15.954	18.4676	12.2267	15.9751	16.0388	17.3822	22.4321	11.4874	O	x	x	x	x	x	x	x
Pmu.4_1G437480	Pmu4_1	25729422	25729790	-		0	0	0	0	0	0	0	0	0	x	x	x	x	x	x	x	x
Pmu.4_1G437490	Pmu4_1	25731783	25732022	-		0	0	0	0	0	0	0	0	0	x	x	x	x	x	x	x	x
Pmu.4_1G437500	Pmu4_1	25732314	25734081	-		0	0	0.0235577	0	0	0	0	0	0	x	x	x	x	x	x	x	x
Pmu.4_1G437510	Pmu4_1	25735635	25741192	+	Phosphatidylinositol N-acetylglucosaminyltransferase subunit Q MGpi1p; N-acetylglucosamyl transferase component GPI1; Phosphatidylinositol-glycan biosynthesis class Q protein;	7.32726	6.10937	4.67967	8.1838	7.08137	7.75708	7.45755	7.25673	9.55508	O	x	x	x	x	x	x	x
Pmu.4_1G437520	Pmu4_1	25741513	25742514	-	F-box kelch-repeat protein	0.345228	0.175176	0.734021	0.652033	0.712116	0	0.470714	1.1854	1.21086	O	O	x	x	x	x	x	x
Pmu.4_1G437530	Pmu4_1	25746739	25750855	+	Farnesylcysteine lyase; Precursor;	22.2135	23.4979	18.5599	19.4237	16.1007	19.7922	18.5498	19.5894	26.9816	O	x	x	x	x	x	x	x
Pmu.4_1G437540	Pmu4_1	25751644	25752363	+		0	0	0.0578473	0	0	0.223121	0.109437	0	0.126162	x	x	x	x	x	x	x	x
Pmu.4_1G437550	Pmu4_1	25752697	25753509	+		0	0	0	0	0.248589	0	0.0969182	0	0	x	x	x	x	x	x	x	x
Pmu.4_1G437560	Pmu4_1	25753549	25756486	+		0	0	0.0422593	0.0309381	0	0	0.0802733	0.0303767	0.0309179	x	x	x	x	x	x	x	x
Pmu.4_1G437570	Pmu4_1	25756884	25757426	+		0.0831676	0	0.14718	0	0	0	0.144778	0	0.315039	x	x	x	x	x	x	x	x
Pmu.4_1G437580	Pmu4_1	25758146	25758406	-		0.284318	0	0	0.22159	0	0	0	0.320375	0	x	x	x	x	x	x	x	x
Pmu.4_1G437590	Pmu4_1	25758560	25758946	-		0	0	0	0	0	0	0	0	0	x	x	x	x	x	x	x	x
Pmu.4_1G437600	Pmu4_1	25759233	25760599	-		0	0.0630953	0.0898781	0.0318366	0	0	0.114966	0	0	x	x	x	x	x	x	x	x
Pmu.4_1G437610	Pmu4_1	25766580	25767950	+		0	0	0	0	0	0	0	0	0	x	x	x	x	x	x	x	x
Pmu.4_1G437620	Pmu4_1	25768270	25768824	-		0	0	0	0	0.457175	0.149798	0.141972	0.150663	0.154283	x	x	x	x	x	x	x	x
Pmu.4_1G437630	Pmu4_1	25769936	25770448	-		0.296968	1.55442	1.1196	1.32073	0.170032	0.637278	0.306488	0.162998	0.166548	O	x	x	x	x	x	x	x
Pmu.4_1G437640	Pmu4_1	25771156	25773561	+	(+)-neomenthol dehydrogenase Menthone:neomenthol reductase; Short-chain dehydrogenase/reductase 1;	0.200082	0.916422	3.64193	0.508516	0	0.103006	0.0979644	0.716326	0.437504	O	O	x	x	x	x	x	O
Pmu.4_1G437650	Pmu4_1	25774781	25776035	+		0	0	0	0	0	0	0	0	0	x	x	x	x	x	x	x	x
Pmu.4_1G437660	Pmu4_1	25777787	25778137	+		0	0	0	0	0	0	0	0	0	x	x	x	x	x	x	x	x
Pmu.4_1G437670	Pmu4_1	25778210	25779562	+		0	0	0	0	0	0	0	0	0	x	x	x	x	x	x	x	x
Pmu.4_1G437680	Pmu4_1	25780415	25780621	+		0	0	0	0	0	0	0	0	0	x	x	x	x	x	x	x	x
Pmu.4_1G437690	Pmu4_1	25781116	25781988	+		0	0	0	0	0	0	0	0	0	x	x	x	x	x	x	x	x
Pmu.4_1G437700	Pmu4_1	25782950	25783153	+		0	0	0	0	0	0	0	0	0	x	x	x	x	x	x	x	x
Pmu.4_1G437710	Pmu4_1	25797072	25798774	+		7.82924	2.70622	4.72123	0.132304	1.88523	2.41674	2.58605	0.609172	0.30124	O	O	x	x	x	x	x	O
Pmu.4_1G437720	Pmu4_1	25804565	25808192	+	Cell division control protein 48 homolog C; Protein EMBRYO DEFECTIVE 1354;	72.2567	54.4702	49.0562	36.8079	74.6327	74.2065	74.1219	89.3977	65.9953	O	x	x	x	x	x	x	x
Pmu.4_1G437730	Pmu4_1	25811625	25813355	+		0	0	0	0	0.51282	0.695845	1.45385	0.737733	0.299268	O	O	x	x	x	x	x	O
Pmu.4_1G437740	Pmu4_1	25813739	25815055	-		0	0	0	0	0.406313	0.494066	0.29887	0.196973	0.133989	x	O	x	x	x	x	x	x
Pmu.4_1G437750	Pmu4_1	25816372	25819268	-	f-box protein	40.5169	31.036	33.0196	26.5431	30.1732	27.7441	27.9628	24.3371	43.1233	O	x	x	x	x	x	x	x
Pmu.4_1G437760	Pmu4_1	25821963	25824249	+		0.381823	1.78744	3.25847	0.539549	0.0364027	0	0.0343744	0	0	O	O	x	x	x	x	x	O
Pmu.4_1G437770	Pmu4_1	25824604	25827144	-		0	0	0	0	0	0	0	0	0	x	x	x	x	x	x	x	x
Pmu.4_1G437780	Pmu4_1	25828699	25829211	-		0	0	0	0	0	0	0	0	0	x	x	x	x	x	x	x	x
Pmu.4_1G437790	Pmu4_1	25829343	25830914	-	transposition, RNA-mediated	0	0	0	0.0602744	0	0	0	0	0	x	x	x	x	x	x	x	x
Pmu.4_1G437800	Pmu4_1	25831304	25836013	-	Leucine--tRNA ligase, cytoplasmic Leucyl-tRNA synthetase	0.91975	0.90518	0.619534	0.634829	0.0176758	0	0	0	0	x	O	x	x	x	x	x	x
Pmu.4_1G437810	Pmu4_1	25836094	25837827	-	Leucine--tRNA ligase, cytoplasmic Leucyl-tRNA synthetase	0	0	0.0475823	0.12135	0	0	0	0.0964451	0.0493813	x	x	x	x	x	x	x	x
Pmu.4_1G437820	Pmu4_1	25844648	25845736	-		0	0	0	0	0	0	0	0	0	x	x	x	x	x	x	x	x
Pmu.4_1G437830	Pmu4_1	25846427	25848351	-	L10-interacting MYB domain-containing protein	0.0556802	0.0278249	0.0214306	0.0526522	0	0.0402646	0	0.044199	0	x	x	x	x	x	x	x	x
Pmu.4_1G437840	Pmu4_1	25851249	25852303	-		0	0	0	0	0	0	0	0	0	x	x	x	x	x	x	x	x
Pmu.4_1G437850	Pmu4_1	25853603	25854641	-		0	0	0	0	0	0	0	0	0	x	x	x	x	x	x	x	x
Pmu.4_1G437860	Pmu4_1	25860939	25861241	+		0	0	0	0	0	0	0	0	0	x	x	x	x	x	x	x	x
Pmu.4_1G437870	Pmu4_1	25867803	25887834	+	DNA topoisomerase 3-alpha;	2.25024	2.5785	1.95656	3.26881	2.59592	3.22411	2.76019	3.00731	2.0135	O	x	x	x	x	x	x	x
Pmu.4_1G437880	Pmu4_1	25888122	25888490	+		0	0	0	0	0	0	0	0	0	x	x	x	x	x	x	x	x
Pmu.4_1G437890	Pmu4_1	25889037	25889360	-		0	0	0	0	0	0	0	0.275453	0	x	x	x	x	x	x	x	x
Pmu.4_1G437900	Pmu4_1	25889811	25890292	+		0	0	0	0	0	0	0	0	0	x	x	x	x	x	x	x	x
Pmu.4_1G437910	Pmu4_1	25898170	25899335	+		0	0	0	0	0	0	0	0	0	x	x	x	x	x	x	x	x
Pmu.4_1G437920	Pmu4_1	25899438	25900409	+		0	0	0	0	0	0	0	0	0	x	x	x	x	x	x	x	x
Pmu.4_1G437930	Pmu4_1	25901265	25901807	-		0	0	0	0	0	0	0	0	0	x	x	x	x	x	x	x	x
Pmu.4_1G437940	Pmu4_1	25902078	25904947	-	Ribonuclease HI; HI; HI;	0	0	0	0	0	0	0	0	0	x	x	x	x	x	x	x	x
Pmu.4_1G437950	Pmu4_1	25905185	25906195	-		0	0	0	0	0	0	0	0	0	x	x	x	x	x	x	x	x
Pmu.4_1G437960	Pmu4_1	25906265	25907195	-		0	0	0	0	0	0	0	0	0	x	x	x	x	x	x	x	x
Pmu.4_1G437970	Pmu4_1	25908938	25909246	+		0	0	0	0	0.93634	0.514778	1.27198	0.564174	0.830115	O	x	x	x	x	x	x	x
Pmu.4_1G437980	Pmu4_1	25909828	25914090	+	TMV resistance protein N-like	5.66858	3.46455	3.50578	0.89238	4.29889	3.38695	2.17751	1.65334	1.20511	O	O	O	x	x	x	x	O
Pmu.4_1G437990	Pmu4_1	25915158	25916183	-		0.212592	0.104411	0.0389468	0	0.0811432	0.387157	0	0.081499	0	x	x	O	x	x	x	x	x
Pmu.4_1G438000	Pmu4_1	25919588	25921905	-		0.083509	0	0.0517162	0	0.210293	0.0358663	0.0339924	0.108852	0	x	x	O	O	x	x	x	x
Pmu.4_1G438010	Pmu4_1	25925873	25928493	+		0.0925847	0.155528	0.17097	0.0748214	0	0	0	0	0	x	x	O	O	x	x	x	x
Pmu.4_1G438020	Pmu4_1	25932849	25934919	+		0	0	0	0	0	0	0	0	0	x	x	O	x	x	x	x	x
Pmu.4_1G438030	Pmu4_1	25939809	25940849	+		0	0	0	0	0	0	0	0	0	x	x	x	x	x	x	x	x
Pmu.4_1G438040	Pmu4_1	25941030	25943414	+	transposition, RNA-mediated	0.0414055	0.10976	0.0347606	0	0	0	0	0	0	x	x	x	x	x	x	x	x
Pmu.4_1G438050	Pmu4_1	25944858	25947469	+	Uncharacterized protein K02A2.6-like	0.0205177	0	0.0159457	0	0	0	0	0	0	x	x	x	x	x	x	x	x
Pmu.4_1G438060	Pmu4_1	25947701	25949347	-		0	0	0	0	0	0	0	0.0516594	0	x	x	x	x	x	x	x	x
Pmu.4_1G438070	Pmu4_1	25949445	25951371	-		0	0	0	0	0	0	0.0815195	0.0867856	0.047139	x	x	x	x	x	x	x	x
Pmu.4_1G438080	Pmu4_1	25952482	25954161	+	APO protein 3, mitochondrial; Precursor;	0	0	0	0.0281998	0	0	0	0.053123	0.0509686	x	x	x	x	x	x	x	x
Pmu.4_1G438090	Pmu4_1	25954432	25957897	-	Cyclic nucleotide-gated ion channel 1; Cyclic nucleotide- and calmodulin-regulated ion channel 1;	6.49185	7.35512	5.63294	7.27436	6.33759	5.43954	3.67597	2.32196	1.0993	O	O	x	x	x	x	x	O
Pmu.4_1G438100	Pmu4_1	25970098	25970358	-		0	0	0	0	0	0	0	0	0	x	x	x	x	x	x	x	x
Pmu.4_1G438110	Pmu4_1	25970491	25970841	-		0	0	0	0	0	0	0	0	0	x	x	x	x	x	x	x	x
Pmu.4_1G438120	Pmu4_1	25971274	25971750	-		0	0	0	0	0	0	0	0	0	x	x	x	x	x	x	x	x
Pmu.4_1G438130	Pmu4_1	25971976	25972404	-		0	0	0	0	0	0	0	0	0	x	x	x	x	x	x	x	x
Pmu.4_1G438140	Pmu4_1	25972450	25972806	-		0	0	0	0	0	0	0	0	0	x	x	x	x	x	x	x	x
Pmu.4_1G438150	Pmu4_1	25973726	25973980	-		0	0	0	0	0	0	0	0	0	x	x	x	x	x	x	x	x
Pmu.4_1G438160	Pmu4_1	25975808	25977751	+	Plant mobile domain	0	0	0	0	0.0590929	0	0	0	0	x	x	x	x	x	x	x	x
Pmu.4_1G438170	Pmu4_1	25977953	25979412	+		0	0	0	0	0	0	0	0	0	x	x	x	x	x	x	x	x
Pmu.4_1G438180	Pmu4_1	25980397	25983207	-	Uncharacterized protein K02A2.6-like	0	0	0	0	0	0	0	0	0	x	x	x	x	x	x	x	x
Pmu.4_1G438190	Pmu4_1	25983574	25984080	-		0	0	0	0	0	0	0	0	0	x	x	x	x	x	x	x	x
Pmu.4_1G438200	Pmu4_1	25984138	25986651	-	Uncharacterized protein K02A2.6-like	0	0	0	0	0	0	0	0	0	x	x	x	x	x	x	x	x
Pmu.4_1G438210	Pmu4_1	25987336	25987590	-		0	0	0	0	0	0	0	0	0	x	x	x	x	x	x	x	x
Pmu.4_1G438220	Pmu4_1	25990215	25993633	+	Protein kinase STUNTED	32.927	23.7058	20.0166	28.4233	25.4806	29.0322	43.0176	39.0963	38.487	O	x	x	x	x	x	x	x
Pmu.4_1G438230	Pmu4_1	25997101	25997976	-		2.30384	3.03628	3.0813	1.95505	2.67853	1.37783	1.70503	3.73421	2.08603	O	x	x	x	x	x	x	x
Pmu.4_1G438240	Pmu4_1	26000401	26000646	+		0	0	0	0	0	0	0	0	0	x	x	x	x	x	x	x	x
Pmu.4_1G438250	Pmu4_1	26000686	26004052	+		0	0	0	0	0	0	0	0	0	x	x	x	x	x	x	x	x
Pmu.4_1G438260	Pmu4_1	26004175	26005545	+	Transposon Ty3-I Gag-Pol polyprotein; Gag3-Pol3; Transposon Ty3-2 TYA-TYB polyprotein; Capsid protein; p24; Spacer peptide p3; Nucleocapsid protein p11; Ty3 protease; p16; Spacer peptide J; Reverse transcriptase/ribonuclease H; p55; Integrase p52; Integrase p49;	0	0	0	0	0	0	0	0	0	x	x	x	x	x	x	x	x
Pmu.4_1G438270	Pmu4_1	26005647	26007665	+	Uncharacterized protein K02A2.6-like	0	0	0	0	0	0	0	0	0	x	x	x	x	x	x	x	x
Pmu.4_1G438280	Pmu4_1	26011087	26022063	-	Protein CHROMATIN REMODELING 24 DNA excision repair protein CHR24	2.62306	3.76778	3.58488	11.2929	2.3248	2.97726	3.53998	3.96632	6.54012	O	O	x	x	x	x	x	x
Pmu.4_1G438290	Pmu4_1	26027581	26028662	+		0.430023	0.0495036	0.225908	0.0437853	0	0	0	0	0	x	x	x	x	x	x	x	x
Pmu.4_1G438300	Pmu4_1	26029027	26029827	+		0.205402	0.178324	0.152893	0.118291	0	0	0	0	0	x	x	x	x	x	x	x	x
Pmu.4_1G438310	Pmu4_1	26030165	26031214	+		0.086019	0	0.156302	0	0	0	0	0	0	x	x	x	x	x	x	x	x
Pmu.4_1G438320	Pmu4_1	26031626	26032462	-		0	0	0	0	0	0	0	0	0	x	x	x	x	x	x	x	x
Pmu.4_1G438330	Pmu4_1	26032799	26033947	-	Ribonuclease HI; HI; HI;	0	0	0	0	0	0	0	0	0	x	x	x	x	x	x	x	x
Pmu.4_1G438340	Pmu4_1	26034971	26035579	-		0	0	0	0	0	0	0	0	0	x	x	x	x	x	x	x	x
Pmu.4_1G438350	Pmu4_1	26035649	26036176	-		0	0	0	0	0	0	0	0	0	x	x	O	x	x	x	x	x
Pmu.4_1G438360	Pmu4_1	26036222	26037247	-		0	0	0	0	0	0	0	0	0	x	x	x	x	x	x	x	x
Pmu.4_1G438370	Pmu4_1	26037328	26042005	-		0	0	0	0	0.0186461	0	0	0	0	x	x	x	x	x	x	x	x
Pmu.4_1G438380	Pmu4_1	26045901	26048738	+	RNA polymerase II transcriptional coactivator KIWI;	63.1432	37.0163	29.9708	19.9407	90.8242	73.3947	53.3717	40.9102	17.2646	O	O	x	x	x	x	x	x
Pmu.4_1G438390	Pmu4_1	26049662	26056912	-	NAD-dependent protein deacylase SRT2 Regulatory protein SIR2 homolog 2 Precursor;	1.28465	1.26096	1.73383	2.82494	1.0998	0.914557	1.52973	1.28084	0.971559	O	O	x	x	x	x	x	O
Pmu.4_1G438400	Pmu4_1	26060334	26065017	-		0	0.018414	0.00889198	0.02952	0	0	0	0	0	x	x	x	x	x	x	x	x
Pmu.4_1G438410	Pmu4_1	26078737	26083334	+	Pentatricopeptide repeat-containing protein	24.69	18.5803	16.5224	18.8206	13.3595	17.934	14.5396	17.3577	12.579	O	x	x	x	x	x	x	x
Pmu.4_1G438420	Pmu4_1	26082573	26083154	-		0	0	0	0	0	0	0	0	0	x	x	x	x	x	x	x	x
Pmu.4_1G438430	Pmu4_1	26083918	26084727	+		0	0	0.0509307	0.0714012	0	0.0956906	0	0.110181	0	x	x	x	x	x	x	x	x
Pmu.4_1G438440	Pmu4_1	26086325	26086705	+		0.11853	0.140585	0.540072	0.850182	0	0.406874	0.206337	0.234243	0.687904	x	x	x	x	x	x	x	x
Pmu.4_1G438450	Pmu4_1	26087289	26089689	-	4-hydroxybenzoate polyprenyltransferase, mitochondrial polyprenyltransferase 4-hydroxybenzoate nonaprenyltransferase Para-hydroxybenzoate--polyprenyltransferase Polyprenyltransferase 1; Precursor;	38.1573	27.3124	19.1961	26.3057	15.1669	15.3313	14.5115	23.4207	8.95573	O	O	x	x	x	x	x	O
Pmu.4_1G438460	Pmu4_1	26089740	26092259	+	PsbP domain-containing protein 2, chloroplastic; PsbP-related thylakoid lumenal protein 3; Precursor;	11.7174	9.04504	9.56196	18.7952	5.29713	5.68516	5.58734	6.34312	6.59434	O	O	x	x	x	x	x	O
Pmu.4_1G438470	Pmu4_1	26093738	26097470	+	Amino-acid permease BAT1; Bidirectional amino acid transporter 1; GABA permease;	0.585908	0.604192	0.843351	0.842161	0.388631	0.327426	0.337163	0.807184	1.24147	O	O	x	x	x	x	x	x
Pmu.4_1G438480	Pmu4_1	26097641	26102807	-	Lipase-like PAD4; Protein ENHANCED DISEASE SUSCEPTIBILITY 9; Protein PHYTOALEXIN DEFICIENT 4;	18.568	15.2079	15.8656	9.21207	25.1338	12.5442	5.61702	11.692	19.3963	O	O	x	x	x	x	x	O
Pmu.4_1G438490	Pmu4_1	26109305	26114000	-	Protein APEM9 ABERRANT PEROXISOME MORPHOLOGY 9 Protein DAYU	8.75498	8.59892	7.81141	13.7688	6.31329	5.98107	7.05156	7.3163	9.8231	O	x	x	x	x	x	x	x
Pmu.4_1G438500	Pmu4_1	26127213	26127809	-		0	0	0	0	0	0	0	0	0	x	x	x	x	x	x	x	x
Pmu.4_1G438510	Pmu4_1	26130061	26136639	+	Putative Peroxidase 48; P48; Precursor;	0.101341	0.126633	0.280263	0.168797	0.0126543	0.0851706	0.0477544	0.195816	0.119398	x	O	x	x	x	x	x	x
Pmu.4_1G438520	Pmu4_1	26136700	26137294	+		0	0	0	0	0	0	0	0	0	x	x	x	x	x	x	x	x
Pmu.4_1G438530	Pmu4_1	26138392	26139885	-	transposition, RNA-mediated	0	0	0	0	0	0	0	0	0	x	x	x	x	x	x	x	x
Pmu.4_1G438540	Pmu4_1	26140066	26140629	-		0	0	0	0	0	0	0	0	0	x	x	x	x	x	x	x	x
Pmu.4_1G438550	Pmu4_1	26143212	26145325	-	Small ubiquitinrelated modifier	32.1704	36.1831	22.6524	3.87843	16.8941	24.8232	17.7083	15.3419	3.69689	O	O	x	x	x	x	x	O
Pmu.4_1G438560	Pmu4_1	26146828	26149291	-	Zinc finger MYM-type protein 1;	0	0	0	0	0	0	0	0	0	x	x	x	x	x	x	x	x
Pmu.4_1G438570	Pmu4_1	26153566	26154060	-		0	0	0	0	0	0	0	0	0	x	x	x	x	x	x	x	x
Pmu.4_1G438580	Pmu4_1	26158863	26159108	-	Myosin-6; AtMYA2;	0	0	0	0.176913	0	0	0	0	0	x	x	x	x	x	x	x	x
Pmu.4_1G438590	Pmu4_1	26161789	26162465	+		1.28209	1.01515	1.02987	0.397096	0	0	0	0	0	O	O	x	x	x	x	x	O
Pmu.4_1G438600	Pmu4_1	26164047	26174559	+	Ultraviolet-B receptor UVR8 Protein UV-B RESISTANCE 8 RCC1 domain-containing protein UVR8	36.4124	31.2784	31.1635	23.4022	23.7398	27.9228	40.3861	33.4881	24.4676	O	x	x	x	x	x	x	x
Pmu.4_1G438610	Pmu4_1	26185163	26185447	+		0	0	0	0	0	0	0	0	0	x	x	x	x	x	x	x	x
Pmu.4_1G438620	Pmu4_1	26195475	26197132	+		0.0447569	0	0.0248817	0	0	0	0.0950476	0.050433	0	x	x	O	x	O	x	x	x
Pmu.4_1G438630	Pmu4_1	26210628	26211050	+		0	0	0	0	0	0	0	0	0	x	x	x	x	x	x	x	x
Pmu.4_1G438640	Pmu4_1	26211371	26212721	-	Ribosomal protein-like protein	0	0.0792937	0	0	0	0	0	0	0	x	x	x	x	x	x	x	x
Pmu.4_1G438650	Pmu4_1	26213364	26229946	+	Exocyst complex component SEC6;	7.72961	7.27548	8.19686	12.343	7.09827	8.13854	9.72747	8.66265	11.465	O	x	O	x	x	x	x	O
Pmu.4_1G438660	Pmu4_1	26236880	26239393	+		0	0	0	0	0	0	0	0	0	x	x	x	x	O	x	x	x
Pmu.4_1G438670	Pmu4_1	26239493	26243050	+		0	0	0	0	0	0	0	0	0	x	x	x	x	O	x	x	x
Pmu.4_1G438680	Pmu4_1	26243609	26247930	-		0	0	0	0	0	0	0	0	0	x	x	x	x	O	x	x	x
Pmu.4_1G438690	Pmu4_1	26257646	26258233	-		0	0	0	0	0	0	0	0	0	x	x	O	O	x	x	x	x
Pmu.4_1G438700	Pmu4_1	26258974	26265981	+	Auxilin-related protein 2;	25.8419	26.5829	27.1917	21.1454	32.3165	31.9339	33.2891	34.4816	34.1143	O	x	O	x	x	x	x	O
Pmu.4_1G438710	Pmu4_1	26267125	26269173	-	Amino acid permease 2; Amino acid transporter AAP2;	0.626363	4.02511	8.80058	13.8463	0.640265	0.356162	1.95821	2.35203	10.4998	O	O	O	x	x	x	x	O
Pmu.4_1G438720	Pmu4_1	26276119	26282711	-	Probable glucan 1,3-alpha-glucosidase; Glucosidase II subunit alpha; Protein PRIORITY IN SWEET LIFE 5; Protein RADIAL SWELLING 3; Precursor;	42.8588	42.3011	38.606	54.3918	53.4266	59.1984	64.5743	62.7186	87.6746	O	x	O	x	x	x	x	O
Pmu.4_1G438730	Pmu4_1	26287711	26288190	-		0	0	0	0	0	0	0	0	0	x	x	O	x	x	x	x	x
Pmu.4_1G438740	Pmu4_1	26299210	26299829	+		0	0	0	0	0	0	0	0	0	x	x	O	x	x	x	x	x
Pmu.4_1G438750	Pmu4_1	26309115	26309915	+	Zinc finger MYM-type protein	0	0	0	0	0	0	0	0	0	x	x	x	x	x	x	x	x
Pmu.4_1G438760	Pmu4_1	26312975	26315727	+		0	0	0	0	0	0	0	0	0	x	x	x	x	x	x	x	x
Pmu.4_1G438770	Pmu4_1	26325306	26326393	-	Putative nuclease HARBI1; Harbinger transposase-derived nuclease;	0	0	0	0	0	0	0	0	0	x	x	x	x	x	x	x	x
Pmu.4_1G438780	Pmu4_1	26326887	26327926	-	L10-interacting MYB domain-containing protein	0	0	0	0	0	0	0	0	0	x	x	x	x	x	x	x	x
Pmu.4_1G438790	Pmu4_1	26336948	26340078	+	Delta-9 acyl-lipid desaturase 1	0.0237007	0	0.0127625	0	0	0	0	0	0	x	x	O	x	x	x	x	x
Pmu.4_1G438800	Pmu4_1	26341968	26342324	+		0	0	0	0	0	0	0	0	0	x	x	O	x	x	x	x	x
Pmu.4_1G438810	Pmu4_1	26343645	26343953	-		0	0	0	0	0	0	0	0	0	x	x	x	x	x	x	x	x
Pmu.4_1G438820	Pmu4_1	26346960	26355724	-	Protein of unknown function (DUF3727)	7.95471	9.54439	9.19884	12.4571	4.29183	3.98538	6.2542	7.3674	6.00734	O	x	O	x	x	x	x	O
Pmu.4_1G438830	Pmu4_1	26364674	26365333	+	source UniProtKB	0	0	0	0	0	0	0	0	0	x	x	x	x	x	x	x	x
Pmu.4_1G438840	Pmu4_1	26365373	26368658	+	source UniProtKB	0	0	0	0	0	0	0	0	0	x	x	x	x	x	x	x	x
Pmu.4_1G438850	Pmu4_1	26371703	26375053	+	Domain of unknown function (DUF4216)	0	0	0	0	0	0	0	0	0	x	x	x	x	x	x	x	x
Pmu.4_1G438860	Pmu4_1	26385511	26388339	-		0	0	0	0	0	0	0	0	0	x	x	O	x	x	x	x	x
Pmu.4_1G438870	Pmu4_1	26389291	26389600	-		0	0	0	0	0	0	0	0	0.276217	x	x	x	x	x	x	x	x
Pmu.4_1G438880	Pmu4_1	26390361	26390582	+		0	0	0	0	0	0	0	0	0	x	x	O	x	x	x	x	x
Pmu.4_1G438890	Pmu4_1	26395478	26400079	+	Transposon Tf2-9 polyprotein; Retrotransposable element Tf2 155 kDa protein;	0.0214585	0	0.00868306	0	0	0.0180656	0	0	0	x	x	x	x	x	x	x	x
Pmu.4_1G438900	Pmu4_1	26401792	26402073	-		0	0	0	0	0	0	0	0	0	x	x	O	x	x	x	x	x
Pmu.4_1G438910	Pmu4_1	26406882	26407523	-		0	0	0	0	0	0	0	0	0	x	x	O	x	x	x	x	x
Pmu.4_1G438920	Pmu4_1	26407612	26408062	-		0	0	0	0	0	0	0	0	0	x	x	O	x	x	x	x	x
Pmu.4_1G438930	Pmu4_1	26408429	26408749	-		0	0	0	0	0	0	0	0	0	x	x	O	x	x	x	x	x
Pmu.4_1G438940	Pmu4_1	26412429	26413897	+		0.030742	0	0.0283527	0	0	0	0	0	0	x	x	O	x	x	x	x	x
Pmu.4_1G438950	Pmu4_1	26416817	26417026	+		0	0	0	0	0	0	0	0	0	x	O	x	x	x	x	x	x
Pmu.4_1G438960	Pmu4_1	26417417	26423252	-		0	0	0.00684706	0	0	0	0	0	0	x	x	O	x	x	x	x	x
Pmu.4_1G438970	Pmu4_1	26424414	26424623	+		0	0	0	0	0	0	0	0	0	x	x	x	x	x	x	x	x
Pmu.4_1G438980	Pmu4_1	26429810	26434550	+	RNA polymerase II subunit 5-mediating protein homolog; protein homolog;	43.5772	31.7048	26.6546	24.2672	36.1362	35.4694	38.6212	45.9773	23.6451	O	x	O	x	x	x	x	O
Pmu.4_1G438990	Pmu4_1	26436851	26437087	+		0	0	0	0	0	0	0	0	0	x	x	x	x	x	x	x	x
Pmu.4_1G439000	Pmu4_1	26438243	26438740	+		0	0	0	0	0	0	0	0	0	x	x	x	x	x	x	x	x
Pmu.4_1G439010	Pmu4_1	26440394	26441161	-		0	0	0	0	0	0	0	0	0	x	x	O	x	x	x	x	x
Pmu.4_1G439020	Pmu4_1	26447427	26451577	-		0	0	0	0	0.0210133	0	0	0	0	x	x	O	x	x	x	x	x
Pmu.4_1G439030	Pmu4_1	26453562	26454060	+		0.544512	0.172848	0.0826731	0	0	0	0	0	0	x	x	x	x	x	x	x	x
Pmu.4_1G439040	Pmu4_1	26456151	26456588	+		0	0	0	0	0	0	0	0	0	x	x	x	O	x	x	x	x
Pmu.4_1G439050	Pmu4_1	26459439	26474110	-	Beta-galactosidase 10; 10; Precursor;	5.30489	6.03349	5.88796	10.9356	4.5687	4.98797	4.41193	5.72641	5.81734	O	x	O	x	x	x	x	O
Pmu.4_1G439060	Pmu4_1	26482179	26486106	+		0	0	0	0	0	0	0	0	0	x	x	x	x	x	x	x	x
Pmu.4_1G439070	Pmu4_1	26486955	26487546	-		0	0	0	0	0	0	0	0	0	x	x	x	x	x	x	x	x
Pmu.4_1G439080	Pmu4_1	26489779	26490018	+		0	0	0	0	0	0	0	0	0	x	x	x	x	x	x	x	x
Pmu.4_1G439090	Pmu4_1	26490562	26490783	-		0	0	0	0	0	0	0	0	0	x	x	x	x	x	x	x	x
Pmu.4_1G439100	Pmu4_1	26491160	26491696	-		0	0	0	0	0	0	0	0	0	x	x	x	x	x	x	x	x
Pmu.4_1G439110	Pmu4_1	26498271	26498657	-		0	0	0	0	0	0	0	0	0	x	x	x	x	x	x	x	x
Pmu.4_1G439120	Pmu4_1	26502729	26503658	-		0	0	0	0	0	0	0	0	0	x	x	O	x	x	x	x	x
Pmu.4_1G439130	Pmu4_1	26510130	26513036	+	Small nuclear ribonucleoprotein E; Sm protein E;	110.568	87.3414	84.5683	73.3003	79.1986	107.869	124.805	95.328	77.9109	O	x	x	x	x	x	x	x
Pmu.4_1G439140	Pmu4_1	26514527	26514793	+	DUF761	2.15813	1.00309	1.0685	0.162998	2.33086	2.08348	0.29511	0.950502	0	O	x	x	x	x	x	x	x
Pmu.4_1G439150	Pmu4_1	26522035	26523000	-	gag-polypeptide of LTR copia-type	0	0	0	0	0	0	0	0	0	x	x	O	x	x	x	x	x
Pmu.4_1G439160	Pmu4_1	26523426	26525686	-	O-fucosyltransferase 13 O-fucosyltransferase family protein	0.0237029	0	0	0.0209534	0	0	0	0	0	x	x	x	x	x	x	x	x
Pmu.4_1G439170	Pmu4_1	26526823	26529829	+	Zinc finger MYM-type protein 1;	0	0	0	0	0	0	0	0.0278078	0	x	x	x	x	x	x	x	x
Pmu.4_1G439180	Pmu4_1	26531906	26532768	+		0.114429	0.165513	0.0463029	0.109793	0	0	0	0	0	x	x	x	x	x	x	x	x
Pmu.4_1G439190	Pmu4_1	26536237	26537036	+		0	0	0	0	0	0	0	0	0	x	x	O	x	x	x	x	x
Pmu.4_1G439200	Pmu4_1	26542911	26550717	-		0.00686464	0	0.0106192	0	0.0106639	0	0	0.0217966	0	x	x	O	x	x	x	x	x
Pmu.4_1G439210	Pmu4_1	26555526	26555936	+		0	0	0	0	0	0	0	0	0	x	x	O	x	x	x	x	x
Pmu.4_1G439220	Pmu4_1	26559369	26559980	+		0.147582	0	0.401514	0.0711121	0.136034	0	0.12834	0	0	x	x	O	x	x	x	x	x
Pmu.4_1G439230	Pmu4_1	26563347	26563835	-	Beta-galactosidase 6; 6; Precursor;	29.4605	40.12	23.6214	5.43317	12.6844	8.4105	2.41326	6.13851	1.60677	O	O	x	x	x	x	x	O
Pmu.4_1G439240	Pmu4_1	26565920	26566697	+		1.26017	1.54114	0.790629	0.541671	0.957795	1.76193	0.405113	0.437147	0.439276	O	x	x	x	x	x	x	x
Pmu.4_1G439250	Pmu4_1	26567581	26568627	+		1.43199	1.29288	0.70598	0.242542	1.7377	3.32427	0.825813	1.13725	0.832223	O	O	O	x	x	x	x	O
Pmu.4_1G439260	Pmu4_1	26568711	26579354	-	Beta-galactosidase 6; 6; Precursor;	3.46708	4.44107	3.11287	0.836439	2.91561	3.32999	0.694409	1.42673	0.787802	O	O	O	x	x	x	x	O
Pmu.4_1G439270	Pmu4_1	26583282	26584789	+		0	0	0	0	0	0	0	0	0	x	x	x	x	x	x	x	x
Pmu.4_1G439280	Pmu4_1	26584817	26585342	+		0	0	0	0	0	0	0	0	0	x	x	x	x	x	x	x	x
Pmu.4_1G439290	Pmu4_1	26585387	26586589	+		0	0	0	0	0	0	0	0	0	x	x	x	x	x	x	x	x
Pmu.4_1G439300	Pmu4_1	26587328	26588050	+		0	0	0	0	0	0	0	0	0	x	x	x	x	x	x	x	x
Pmu.4_1G439310	Pmu4_1	26588078	26591658	-		0	0	0	0	0	0	0	0	0	x	x	x	x	x	x	x	x
Pmu.4_1G439320	Pmu4_1	26591693	26593072	-		0	0	0	0	0	0	0	0	0	x	x	x	x	x	x	x	x
Pmu.4_1G439330	Pmu4_1	26596290	26598395	+	NAC domain-containing protein 2;	104.482	213.803	250.863	75.4741	183.844	112.926	44.3718	80.5303	107.55	O	O	O	x	x	x	x	O
Pmu.4_1G439340	Pmu4_1	26599823	26602836	+	Aspartic proteinase Asp1; Nucellin-like protein; Precursor;	17.234	20.353	16.5135	12.783	10.7755	12.9519	10.9342	9.79942	15.0444	O	x	O	x	x	x	x	O
Pmu.4_1G439350	Pmu4_1	26603393	26609334	-	Aldehyde dehydrogenase family 3 member I1, chloroplastic; Precursor;	18.3928	16.3255	19.208	38.793	8.59543	14.6898	7.3462	18.411	21.9438	O	O	O	x	x	x	x	O
Pmu.4_1G439360	Pmu4_1	26612844	26613545	+		0	0	0	0	0	0	0	0	0	x	x	O	x	x	x	x	x
Pmu.4_1G439370	Pmu4_1	26624892	26625197	-	Leucine-rich repeat receptor-like kinase protein SUNN Protein SUPER NUMERIC NODULES Precursor;	0	0	0	0	0	0	0	0	0	x	x	x	x	x	x	x	x
Pmu.4_1G439380	Pmu4_1	26629819	26630226	+		0	0	0	0	0	0	0	0	0	x	x	O	O	x	x	x	x
Pmu.4_1G439390	Pmu4_1	26632206	26633558	+	Transposon Tf2-9 polyprotein; Retrotransposable element Tf2 155 kDa protein;	0	0	0	0	0	0	0	0	0	x	x	O	O	x	x	x	x
Pmu.4_1G439400	Pmu4_1	26638575	26639529	-		0	0	0	0	1.65189	0.405808	0.740877	1.52434	0.55414	O	O	O	x	x	x	x	O
Pmu.4_1G439410	Pmu4_1	26639559	26641652	-		0	0	0	0	0.200687	0.076718	0.11268	0.161828	0.250057	x	O	O	O	x	x	x	x
Pmu.4_1G439420	Pmu4_1	26643878	26648470	+		10.8149	9.58896	6.57496	8.53363	6.11977	8.10187	8.35695	9.01387	10.6483	O	x	O	x	x	x	x	O
Pmu.4_1G439430	Pmu4_1	26648680	26652937	-	Probable cysteine desulfurase;	0.298552	0.301202	0.400343	0.183319	0.0670164	0.0929174	0.073919	3.3313	0.143127	O	O	O	x	x	x	x	O
Pmu.4_1G439440	Pmu4_1	26654872	26658220	-	Pentatricopeptide repeat-containing protein At5g46680;	8.37161	6.16982	4.78407	8.00703	7.22898	7.14485	7.98501	8.74843	9.05236	O	x	x	x	x	x	x	x
Pmu.4_1G439450	Pmu4_1	26658363	26660599	+		3.55877	3.16668	2.12285	3.25194	4.20257	5.07903	3.79642	3.71135	4.90322	O	x	x	x	x	x	x	x
Pmu.4_1G439460	Pmu4_1	26660916	26665985	+	RING-variant domain	8.38014	8.00442	7.79491	8.03749	9.51366	9.41492	8.90493	9.03832	8.94724	O	x	x	x	x	x	x	x
Pmu.4_1G439470	Pmu4_1	26667074	26669180	-	Uncharacterized protein At1g10890;	15.2127	12.5082	10.2114	17.3452	9.74604	10.063	14.4441	13.4298	11.1113	O	x	x	x	x	x	x	x
Pmu.4_1G439480	Pmu4_1	26682916	26695568	+	Histone deacetylation protein Rxt3	27.2052	24.1061	22.9886	24.6122	42.8675	35.3547	35.2996	34.5484	32.9356	O	x	x	x	x	x	x	x
Pmu.4_1G439490	Pmu4_1	26698757	26701859	+		0.0530219	0.051785	0	0.0186384	0.0549401	0.0530761	0.0253349	0.0274196	0.0551294	x	x	x	x	x	x	x	x
Pmu.4_1G439500	Pmu4_1	26704198	26704873	-		0	0	0	0	0	0	0	0	0	x	x	x	x	x	x	x	x
Pmu.4_1G439510	Pmu4_1	26711757	26713109	+		0	0	0	0	0	0	0	0	0	x	x	x	x	x	x	x	x
Pmu.4_1G439520	Pmu4_1	26713386	26713925	-		0	0	0	0	0	0	0	0	0	x	x	x	x	x	x	x	x
Pmu.4_1G439530	Pmu4_1	26714879	26715139	+		0	0	0	0	0	0	0	0	0	x	x	x	x	x	x	x	x
Pmu.4_1G439540	Pmu4_1	26715459	26725116	+	Cyclin-dependent kinase E-1; Cyclin-dependent kinase 8; Protein HUA ENHANCER 3	22.7577	17.2119	19.9583	20.6748	21.7576	20.9395	30.6622	28.6475	24.1036	O	x	x	x	x	x	x	x
Pmu.4_1G439550	Pmu4_1	26726528	26727938	-	8-amino-7-oxononanoate synthase; 7-keto-8-amino-pelargonic acid synthase synthase synthase 8-amino-7-ketopelargonate synthase; Biotin synthase 4 Biotin synthase F	0	0	0.086158	0.0308438	0	0	0	0	0	x	x	x	x	x	x	x	x
Pmu.4_1G439560	Pmu4_1	26728301	26728726	+		0.125803	0	0	0	0	0	0	0	0	x	x	x	x	x	x	x	x
Pmu.4_1G439570	Pmu4_1	26730223	26731620	+	Protein DOG1-like 3	4.21368	2.66454	2.3005	2.32324	18.1279	14.7489	15.3593	17.856	5.51718	O	O	x	x	x	x	x	O
Pmu.4_1G439580	Pmu4_1	26739213	26739467	+		0	0	0	0	0	0	0	0	0	x	x	x	x	x	x	x	x
Pmu.4_1G439590	Pmu4_1	26744185	26755027	-		11.4428	9.56256	8.01958	12.0762	14.0445	14.3538	12.9622	13.6418	13.8561	O	x	x	x	x	x	x	x
Pmu.4_1G439600	Pmu4_1	26756277	26757752	+	Protein FAR1-RELATED SEQUENCE 5;	0	0	0	0	0	0	0.0532141	0	0	x	x	x	x	x	x	x	x
Pmu.4_1G439610	Pmu4_1	26757987	26758600	+		0	0	0	0	0	0	0	0	0	x	x	x	x	x	x	x	x
Pmu.4_1G439620	Pmu4_1	26759793	26760374	-		0	0	0	0	0	0	0	0	0	x	x	x	x	x	x	x	x
Pmu.4_1G439630	Pmu4_1	26760845	26761216	+		0	0	0	0	0	0	0	0	0	x	x	x	x	x	x	x	x
Pmu.4_1G439640	Pmu4_1	26764106	26764891	-		0	0	0	0	0	0	0	0	0	x	x	x	x	x	x	x	x
Pmu.4_1G439650	Pmu4_1	26767914	26771625	-	Ubiquitin-like-specific protease ESD4; Protein EARLY IN SHORT DAYS 4;	0	0	0	0	0	0	0	0	0	x	x	x	x	x	x	x	x
Pmu.4_1G439660	Pmu4_1	26780545	26782532	+	TMV resistance protein N-like	0	0	0	0.0238308	14.578	4.29634	3.40295	3.55817	2.36855	O	O	x	x	x	x	x	O
Pmu.4_1G439670	Pmu4_1	26783349	26784461	+		0	0	0	0	29.3091	6.876	6.71256	4.17561	4.98021	O	O	x	x	x	x	x	O
Pmu.4_1G439680	Pmu4_1	26785154	26786624	+		0	0	0	0	30.5788	5.78588	7.21843	4.61524	4.11665	O	O	x	x	x	x	x	O
Pmu.4_1G439690	Pmu4_1	26793737	26794186	+		0	0	0	0	0	0	0	0	0	x	x	x	x	x	x	x	x
Pmu.4_1G439700	Pmu4_1	26796827	26803113	+		0	0.0141999	0	0	0.131087	0.0132238	0	0.0133001	0	x	x	x	x	x	x	x	x
Pmu.4_1G439710	Pmu4_1	26805914	26806781	+		0	0	0	0	0	0	0	0	0	x	x	x	x	x	x	x	x
Pmu.4_1G439720	Pmu4_1	26807936	26808655	-		0	0	0	0	0	0	0	0	0	x	x	x	x	x	x	x	x
Pmu.4_1G439730	Pmu4_1	26817668	26818524	+		0	0	0	0	0	0	0	0	0	x	x	x	x	x	x	x	x
Pmu.4_1G439740	Pmu4_1	26818559	26820518	+		0	0	0	0	0	0	0	0	0	x	x	x	x	x	x	x	x
Pmu.4_1G439750	Pmu4_1	26820520	26823356	-		0	0	0	0	0	0	0	0	0	x	x	x	x	x	x	x	x
Pmu.4_1G439760	Pmu4_1	26825937	26830482	+		0	0	0	0	0	0	0	0	0	x	x	x	x	x	x	x	x
Pmu.4_1G439770	Pmu4_1	26836471	26837239	-		0	0	0	0	0	0	0	0	0	x	x	x	x	x	x	x	x
Pmu.4_1G439780	Pmu4_1	26842044	26845770	-	Probable glycosyltransferase At5g03795;	0.024234	0	0	3.77215	0	0.0207967	0	0.023946	0.141891	O	O	x	x	x	x	x	O
Pmu.4_1G439790	Pmu4_1	26856958	26857524	+		0	0	0	0	0	0	0	0	0	x	x	x	x	x	x	x	x
Pmu.4_1G439800	Pmu4_1	26857692	26863210	+		0	0	0.00747488	0	0	0	0	0	0	x	x	x	x	x	x	x	x
Pmu.4_1G439810	Pmu4_1	26863814	26865264	-		0	0	0	0	0	0	0	0	0	x	x	x	x	x	x	x	x
Pmu.4_1G439820	Pmu4_1	26869635	26872373	-	Probable glycosyltransferase At5g03795;	0.0329755	0	0.0291781	2.41718	0	0	0	0	0.0311936	O	O	x	x	x	x	x	O
Pmu.4_1G439830	Pmu4_1	26875577	26875789	+		0	0	0	0	0	0	0	0	0	x	x	x	x	x	x	x	x
Pmu.4_1G439840	Pmu4_1	26875853	26879552	+	source UniProtKB	0	0	0	0	0	0	0	0	0	x	x	x	x	x	x	x	x
Pmu.4_1G439850	Pmu4_1	26882046	26885398	+	Domain of unknown function (DUF4216)	0	0	0	0	0	0	0	0	0	x	x	x	x	x	x	x	x
Pmu.4_1G439860	Pmu4_1	26890737	26891831	+		0	0	0	0	0	0	0	0	0	x	x	x	x	x	x	x	x
Pmu.4_1G439870	Pmu4_1	26894452	26894715	-		0	0	0	0	0	0	0	0	0	x	x	x	x	x	x	x	x
Pmu.4_1G439880	Pmu4_1	26899239	26902251	-	Probable glycosyltransferase At5g03795;	39.516	20.2381	10.044	41.4811	13.326	15.3267	43.0992	20.5004	46.1359	O	O	x	x	x	x	x	O
Pmu.4_1G439890	Pmu4_1	26903180	26910784	-	DDT domain-containing protein DDB_G0282237;	8.90843	10.3599	8.50882	10.2894	9.00174	8.53864	14.2102	15.3794	6.56105	O	O	x	x	x	x	x	x
Pmu.4_1G439900	Pmu4_1	26926362	26926891	-		0	0	0	0	0	0	0	0	0	x	x	x	x	x	x	x	x
Pmu.4_1G439910	Pmu4_1	26931568	26932178	+		0	0	0	0	0	0	0	0	0	x	x	x	x	x	x	x	x
Pmu.4_1G439920	Pmu4_1	26933364	26934705	-		0	0	0.0614812	0	0	0	0	0	0	x	x	x	x	x	x	x	x
Pmu.4_1G439930	Pmu4_1	26934845	26937379	-		0	0	0	0	0	0	0	0	0	x	x	x	x	x	x	x	x
Pmu.4_1G439940	Pmu4_1	26937495	26939226	-		0	0	0	0	0	0	0	0	0	x	x	x	x	x	x	x	x
Pmu.4_1G439950	Pmu4_1	26944111	26945351	-		0.281909	0.772043	0.561907	0.474535	0.670742	0.780675	1.90036	1.72686	1.41669	O	x	x	x	x	x	x	x
Pmu.4_1G439960	Pmu4_1	26945907	26954721	-	TOM1-like protein 5	19.1992	16.0303	18.2603	14.3843	18.2237	18.1494	25.0104	20.5188	20.0844	O	x	x	x	x	x	x	x
Pmu.4_1G439970	Pmu4_1	26962094	26962622	+		0	0	0	0	0	0	0	0	0	x	x	x	x	x	x	x	x
Pmu.4_1G439980	Pmu4_1	26962829	26964855	+		0	0	0	0	0	0	0	0	0	x	x	x	x	x	x	x	x
Pmu.4_1G439990	Pmu4_1	26967695	26968450	-	Gypsy retrotransposon integrase-like protein 1; Zinc finger H2C2 domain-containing protein;	0	0	0	0	0	0	0	0	0	x	x	x	x	x	x	x	x
Pmu.4_1G440000	Pmu4_1	26969690	26970037	-	Transposon Ty3-I Gag-Pol polyprotein; Gag3-Pol3; Transposon Ty3-2 TYA-TYB polyprotein; Capsid protein; p24; Spacer peptide p3; Nucleocapsid protein p11; Ty3 protease; p16; Spacer peptide J; Reverse transcriptase/ribonuclease H; p55; Integrase p52; Integrase p49;	0	0	0	0	0	0	0	0	0	x	x	x	x	x	x	x	x
Pmu.4_1G440010	Pmu4_1	26970659	26970985	-		0	0	0	0	0	0	0	0	0	x	x	x	x	x	x	x	x
Pmu.4_1G440020	Pmu4_1	26972122	26972361	-		0	0	0	0	0	0	0	0	0	x	x	x	x	x	x	x	x
Pmu.4_1G440030	Pmu4_1	26972891	26973506	+		0	0	0	0	0	0	0	0	0	x	x	x	x	x	x	x	x
Pmu.4_1G440040	Pmu4_1	26973523	26973957	-		0	0	0	0	0	0	0	0	0	x	x	x	x	x	x	x	x
Pmu.4_1G440050	Pmu4_1	26976356	26976679	-		0	0	0	0	0	0	0	0	0	x	x	x	x	x	x	x	x
Pmu.4_1G440060	Pmu4_1	26979441	26980804	+		0	0.039269	0.0305352	0	0	0	0	0	0	x	x	x	x	x	x	x	x
Pmu.4_1G440070	Pmu4_1	26983182	26984354	+		0	0.0456632	0	0	0	0	0	0	0	x	x	x	x	x	x	x	x
Pmu.4_1G440080	Pmu4_1	26984911	26985351	-		0	0	0.0935462	0	0	0	0	0	0.205979	x	x	x	x	x	x	x	x
Pmu.4_1G440090	Pmu4_1	26985445	26985924	-		0	0	0	0	0	0	0	0	0.17839	x	x	x	x	x	x	x	x
Pmu.4_1G440100	Pmu4_1	26986001	26988394	+		0	0	0	0	0	0	0	0	0	x	x	x	x	x	x	x	x
Pmu.4_1G440110	Pmu4_1	26988676	26994540	-	Ribonuclease HI; HI; HI;	0	0	0.00710146	0.00742039	0	0	0.013392	0	0.0291994	x	x	x	x	x	x	x	x
Pmu.4_1G440120	Pmu4_1	26998421	27005096	-	Succinate-semialdehyde dehydrogenase (acetylating);	6.48491	6.14386	6.97397	10.179	2.58616	5.30619	9.4954	10.5254	13.3439	O	O	x	x	x	x	x	x
Pmu.4_1G440130	Pmu4_1	27007457	27010867	-		3.56514	2.89423	2.49334	4.52704	3.54048	5.24797	4.33447	4.48515	4.6138	O	x	x	x	x	x	x	x
Pmu.4_1G440140	Pmu4_1	27011624	27013910	+		0	0	0	0	0	0	0	0	0	x	x	x	x	x	x	x	x
Pmu.4_1G440150	Pmu4_1	27018923	27025557	+	Filament-like plant protein	4.29534	3.17568	2.33261	3.19642	7.17094	6.51813	8.2627	9.87159	5.31004	O	O	x	x	x	x	x	O
Pmu.4_1G440160	Pmu4_1	27036518	27057031	+	Fatty acid amide hydrolase N-acylethanolamine amidohydrolase	0.16699	0.116896	0.236053	0.69181	0.22354	0.189689	0.249251	0.394497	1.32776	O	O	x	x	x	x	x	O
Pmu.4_1G440170	Pmu4_1	27052481	27055091	-		0	0	0	0	0	0	0	0	0	x	x	x	x	x	x	x	x
Pmu.4_1G440180	Pmu4_1	27058305	27058550	+		0	0	0	0	0	0	0	0	0	x	x	x	x	x	x	x	x
Pmu.4_1G440190	Pmu4_1	27062628	27063005	+		0	0	0	0	0	0	0	0	0	x	x	x	x	x	x	x	x
Pmu.4_1G440200	Pmu4_1	27064365	27067788	+		0	0	0	0	0.025475	0	0	0.024849	0.0265294	x	x	x	x	x	x	x	x
Pmu.4_1G440210	Pmu4_1	27070119	27070400	-		0	0	0	0	0	0	0	0	0	x	x	x	x	x	x	x	x
Pmu.4_1G440220	Pmu4_1	27074522	27075604	-	Transposon Tf2-8 polyprotein; Retrotransposable element Tf2 155 kDa protein;	0.23601	0	0	0.0437448	0.106073	0.153533	0	0	0	x	x	x	x	x	x	x	x
Pmu.4_1G440230	Pmu4_1	27075689	27078958	-		0.0163891	0	0.01222	0	0	0	0	0	0	x	x	x	x	x	x	x	x
Pmu.4_1G440240	Pmu4_1	27080016	27080228	+		0	0	0	0	0	0	0	0	0	x	x	x	x	x	x	x	x
Pmu.4_1G440250	Pmu4_1	27082053	27089589	+	Diacylglycerol kinase 2 kinase 2 Diglyceride kinase 2 2	2.86976	4.08054	6.2436	4.53362	11.778	4.57045	5.89578	5.90167	6.46576	O	O	x	x	x	x	x	x
Pmu.4_1G440260	Pmu4_1	27094051	27096049	-	Ribonuclease H protein	0	0	0.0199897	0	0	0	0	0	0	x	x	x	x	x	x	x	x
Pmu.4_1G440270	Pmu4_1	27105922	27106968	+		0	0	0	0	0	0	0	0	0	x	x	x	x	x	x	x	x
Pmu.4_1G440280	Pmu4_1	27107831	27108842	+		0	0	0	0	0	0	0	0	0	x	x	x	x	x	x	x	x
Pmu.4_1G440290	Pmu4_1	27113356	27120134	-	Ultraviolet-B receptor UVR8 Protein UV-B RESISTANCE 8 RCC1 domain-containing protein UVR8	23.7187	18.2071	14.6181	21.0714	25.5171	23.1257	29.029	31.2121	12.8985	O	O	x	x	x	x	x	x
Pmu.4_1G440300	Pmu4_1	27126051	27128322	+		0	0	0	0	0	0	0	0	0	x	x	x	x	x	x	x	x
Pmu.4_1G440310	Pmu4_1	27133042	27133371	+		0.162401	0	0	0	0	0	0	0	0	x	x	x	x	x	x	x	x
Pmu.4_1G440320	Pmu4_1	27133576	27135829	+		0	0	0	0	0	0	0	0	0	x	x	x	x	x	x	x	x
Pmu.4_1G440330	Pmu4_1	27139414	27139808	+	Thiosulfate/3-mercaptopyruvate sulfurtransferase 1, mitochondrial; AtMST1; Rhodanese homolog protein 1; Sulfurtransferase 1; Precursor;	0	0	0	0	0.501594	0.196226	0.398959	0.653032	0	x	x	x	x	x	x	x	x
Pmu.4_1G440340	Pmu4_1	27139868	27145390	-		0.0178802	0.0258624	0.0075412	0.00857789	0.118407	0.0726545	0.128178	0.0772494	0.0793712	x	x	x	x	x	x	x	x
Pmu.4_1G440350	Pmu4_1	27146042	27146992	+		0	0	0	0	0	0	0	0	0	x	x	x	x	x	x	x	x
Pmu.4_1G440360	Pmu4_1	27147065	27147610	+	transposition, RNA-mediated	0	0	0	0	0	0	0	0	0	x	x	x	x	x	x	x	x
Pmu.4_1G440370	Pmu4_1	27147676	27148059	+		0	0	0	0	0	0	0	0	0	x	x	x	x	x	x	x	x
Pmu.4_1G440380	Pmu4_1	27148562	27148828	-		0	0	0	0	0	0	0	0	0	x	x	x	x	x	x	x	x
Pmu.4_1G440390	Pmu4_1	27148976	27149506	-		0	0	0	0	0	0	0	0	0	x	x	x	x	x	x	x	x
Pmu.4_1G440400	Pmu4_1	27149571	27151061	+		0	0	0	0	0	0	0	0	0	x	x	x	x	x	x	x	x
Pmu.4_1G440410	Pmu4_1	27151096	27152175	-		0	0	0	0	0	0	0	0	0	x	x	x	x	x	x	x	x
Pmu.4_1G440420	Pmu4_1	27152357	27153421	+		0	0	0	0	0	0	0	0	0	x	x	x	x	x	x	x	x
Pmu.4_1G440430	Pmu4_1	27154170	27155899	-		0	0	0	0	0	0	0	0	0	x	x	x	x	x	x	x	x
Pmu.4_1G440440	Pmu4_1	27157849	27160062	-	transposition, RNA-mediated	0	0	0	0	0.103773	0	0	0	0	x	x	x	x	x	x	x	x
Pmu.4_1G440450	Pmu4_1	27160366	27160752	+		0	0	0	0	0	0	0	0	0	x	x	x	x	x	x	x	x
Pmu.4_1G440460	Pmu4_1	27162975	27171099	+		13.4855	12.4561	14.8494	19.3207	17.8601	12.2368	15.5554	14.0108	11.4267	O	x	x	x	x	x	x	x
Pmu.4_1G440470	Pmu4_1	27175577	27175858	-		95.4739	79.9658	81.8218	77.4743	83.245	65.2469	128.857	156.119	75.7899	O	O	x	x	x	x	x	x
Pmu.4_1G440480	Pmu4_1	27175927	27185320	-	Protein HESO1 HEN1 suppressor 1 RNA uridylyltransferase	5.99191	4.3401	4.7346	6.47044	7.82206	8.43277	13.6389	10.9542	13.3967	O	O	x	x	x	x	x	O
Pmu.4_1G440490	Pmu4_1	27187563	27188838	+		0	0	0	0	0	0	0	0	0	x	x	x	x	x	x	x	x
Pmu.4_1G440500	Pmu4_1	27190380	27190935	-		0	0	0	0	0	0	0	0	0	x	x	x	x	x	x	x	x
Pmu.4_1G440510	Pmu4_1	27191099	27192920	+		0	0	0	0	0	0	0	0	0	x	x	x	x	x	x	x	x
Pmu.4_1G440520	Pmu4_1	27192945	27193202	-		0	0	0	0	0	0	0	0	0	x	x	x	x	x	x	x	x
Pmu.4_1G440530	Pmu4_1	27193317	27193547	+		0	0	0	0	0	0	0	0	0	x	x	x	x	x	x	x	x
Pmu.4_1G440540	Pmu4_1	27197536	27199252	+		0	0	0	0	0	0	0	0	0	x	x	x	x	x	x	x	x
Pmu.4_1G440550	Pmu4_1	27199651	27200462	-		0	0	0	0	0	0	0	0	0	x	x	x	x	x	x	x	x
Pmu.4_1G440560	Pmu4_1	27200556	27205086	-		0	0	0	0	0	0	0	0	0	x	x	x	x	x	x	x	x
Pmu.4_1G440570	Pmu4_1	27205189	27207479	+		0	0	0	0	0	0	0	0	0	x	x	x	x	x	x	x	x
Pmu.4_1G440580	Pmu4_1	27207593	27210021	-		0	0	0	0.0179171	0	0	0	0	0	x	x	x	x	x	x	x	x
Pmu.4_1G440590	Pmu4_1	27210262	27210981	+	Pro-Pol polyprotein; Pr125Pol; Protease/Reverse transcriptase/ribonuclease H; p87Pro-RT-RNaseH; Protease/Reverse transcriptase; p65Pro-RT; Ribonuclease H; H; Integrase; p42In;	0	0	0	0	0	0	0	0	0	x	x	x	x	x	x	x	x
Pmu.4_1G440600	Pmu4_1	27211681	27212762	-		0.0685831	0	0.0750585	0	0	0	0	0	0	x	x	x	x	x	x	x	x
Pmu.4_1G440610	Pmu4_1	27212943	27213451	-		0	0	0	0	0	0	0	0	0	x	x	x	x	x	x	x	x
Pmu.4_1G440620	Pmu4_1	27213500	27215277	-		0	0	0	0	0	0	0	0	0	x	x	x	x	x	x	x	x
Pmu.4_1G440630	Pmu4_1	27216250	27216687	+	Pentatricopeptide repeat-containing protein At2g27800, mitochondrial; Precursor;	0	0	0	0	0	0	0	0	0	x	x	x	x	x	x	x	x
Pmu.4_1G440640	Pmu4_1	27219291	27222485	+	Proteasome subunit beta type-4; 20S proteasome beta subunit G-1; Proteasome component H; Proteasome subunit beta type-7; Precursor;	106.417	109.878	113.133	151.97	37.3618	46.7385	62.5256	61.0249	70.1193	O	O	x	x	x	x	x	O
Pmu.4_1G440650	Pmu4_1	27223741	27224073	+		0.383781	0.321699	3.71109	3.15963	0.250009	0.249664	3.06959	5.42163	2.85699	O	O	x	x	x	x	x	x
Pmu.4_1G440660	Pmu4_1	27230319	27230846	-		0	0	0	0.179453	0	0	0	0	0	x	x	x	x	x	x	x	x
Pmu.4_1G440670	Pmu4_1	27231412	27232218	-		0	0	0	0.0539289	0	0	0	0	0	x	x	x	x	x	x	x	x
Pmu.4_1G440680	Pmu4_1	27232397	27232795	-		0	0	0	0.218148	0.287911	0.194259	0	0	0	x	x	x	x	x	x	x	x
Pmu.4_1G440690	Pmu4_1	27234176	27235044	-		0	0	0	0	0	0	0	0	0	x	x	x	x	x	x	x	x
Pmu.4_1G440700	Pmu4_1	27235701	27236096	-		0	0	0	0	0	0	0	0	0	x	x	x	x	x	x	x	x
Pmu.4_1G440710	Pmu4_1	27236130	27236643	-		0	0	0	0	0	0	0	0	0	x	x	x	x	x	x	x	x
Pmu.4_1G440720	Pmu4_1	27241425	27241944	+	Pentatricopeptide repeat-containing protein At1g09220, mitochondrial; Precursor;	14.4007	12.9023	8.66536	24.2686	15.3959	15.1952	8.46907	10.7599	13.766	O	O	x	x	x	x	x	x
Pmu.4_1G440730	Pmu4_1	27241974	27244007	+	Pentatricopeptide repeat-containing protein At1g09220, mitochondrial; Precursor;	10.0543	9.22845	7.06487	10.8818	9.29897	5.08899	4.02094	7.51198	4.74583	O	O	x	x	x	x	x	O
Pmu.4_1G440740	Pmu4_1	27257588	27258685	+	Mitochondrial import inner membrane translocase subunit	46.3185	54.6538	51.4775	50.0906	31.9422	27.3796	25.785	27.4314	20.6578	O	O	x	x	x	x	x	O
Pmu.4_1G440750	Pmu4_1	27259330	27262647	+	Pseudouridylate synthase 7 homolog	5.8146	4.10878	3.87127	3.21899	4.28837	4.64081	3.53167	5.17805	2.10104	O	O	x	x	x	x	x	x
Pmu.4_1G440760	Pmu4_1	27265624	27267128	-		0	0	0	0	0	0	0	0	0	x	x	x	x	x	x	x	x
Pmu.4_1G440770	Pmu4_1	27268539	27269800	+	MuDR family transposase	0	0	0.0330032	0	0	0	0	0	0	x	x	x	x	x	x	x	x
Pmu.4_1G440780	Pmu4_1	27269879	27270784	+	MULE transposase domain	0	0	0	0	0	0	0	0	0	x	x	x	x	x	x	x	x
Pmu.4_1G440790	Pmu4_1	27271811	27274321	-		0	0	0	0	0	0	0	0	0	x	x	x	x	x	x	x	x
Pmu.4_1G440800	Pmu4_1	27274705	27275935	-		0	0	0	0	0	0	0	0	0	x	x	x	x	x	x	x	x
Pmu.4_1G440810	Pmu4_1	27296315	27299609	-	Cation/H(+) antiporter 15; Protein CATION/H+ EXCHANGER 15;	0	0	0	0	0	0	0	0	0	x	x	x	x	x	x	x	x
Pmu.4_1G440820	Pmu4_1	27305003	27306606	+		0	0	0	0	0	0	0	0	0	x	x	x	x	x	x	x	x
Pmu.4_1G440830	Pmu4_1	27308185	27308511	+		0	0	0	0	0	0	0	0	0	x	x	x	x	x	x	x	x
Pmu.4_1G440840	Pmu4_1	27311665	27312423	+		0	0	0	0	0	0	0	0	0	x	x	x	x	x	x	x	x
Pmu.4_1G440850	Pmu4_1	27315914	27320361	+		0	0	0	0	0	0	0	0	0	x	x	x	x	x	x	x	x
Pmu.4_1G440860	Pmu4_1	27320480	27321040	+	Transposon Ty3-G Gag-Pol polyprotein; Gag3-Pol3; Transposon Ty3-1 TYA-TYB polyprotein; Capsid protein; p24; Spacer peptide p3; Nucleocapsid protein p11; Ty3 protease; p16; Spacer peptide J; Reverse transcriptase/ribonuclease H; p55; Integrase p61; Integrase p58;	0	0	0	0	0	0	0	0	0	x	x	x	x	x	x	x	x
Pmu.4_1G440870	Pmu4_1	27329588	27330943	+		0	0	0	0	0	0	0.0579234	0	0	x	x	x	x	x	x	x	x
Pmu.4_1G440880	Pmu4_1	27331952	27333235	-		0	0	0	0	0	0	0	0	0	x	x	x	x	x	x	x	x
Pmu.4_1G440890	Pmu4_1	27335822	27339217	+	Protein CHROMOSOME TRANSMISSION FIDELITY 7 Cohesion establishment factor CTF7 Protein ESTABLISHMENT OF COHESION 1	0	0	0.0117666	0.0139504	2.13005	1.87503	3.17282	4.48457	2.9528	O	O	x	x	x	x	x	O
Pmu.4_1G440900	Pmu4_1	27344089	27347045	-		0.0152722	0.048305	0.0546257	0.0160215	0	0.0543279	0.0265621	0.0287735	0	x	x	x	x	x	x	x	x
Pmu.4_1G440910	Pmu4_1	27358605	27358943	-		0	0	0	0	0	0	0	0	0	x	x	x	x	x	x	x	x
Pmu.4_1G440920	Pmu4_1	27359412	27361047	+		0	0	0	0	0	0	0	0	0	x	x	x	x	x	x	x	x
Pmu.4_1G440930	Pmu4_1	27361079	27361490	+		0	0	0	0	0	0	0	0	0	x	x	x	x	x	x	x	x
Pmu.4_1G440940	Pmu4_1	27365515	27366604	-		0	0	0	0	0	0	0	0	0	x	x	x	x	x	x	x	x
Pmu.4_1G440950	Pmu4_1	27367274	27367621	-		0	0	0	0	0	0	0	0	0	x	x	x	x	x	x	x	x
Pmu.4_1G440960	Pmu4_1	27370804	27372320	+		0	0	0	0	0	0	0	0	0	x	x	x	x	x	x	x	x
Pmu.4_1G440970	Pmu4_1	27372526	27372807	+		0	0	0	0	0	0	0	0	0	x	x	x	x	x	x	x	x
Pmu.4_1G440980	Pmu4_1	27374233	27374829	-	Transposon Ty3-G Gag-Pol polyprotein; Gag3-Pol3; Transposon Ty3-1 TYA-TYB polyprotein; Capsid protein; p24; Spacer peptide p3; Nucleocapsid protein p11; Ty3 protease; p16; Spacer peptide J; Reverse transcriptase/ribonuclease H; p55; Integrase p61; Integrase p58;	0	0	0	0	0	0	0	0	0	x	x	x	x	x	x	x	x
Pmu.4_1G440990	Pmu4_1	27375160	27375756	-	Transposon Tf2-11 polyprotein; Retrotransposable element Tf2 155 kDa protein;	0	0	0	0	0	0	0	0	0	x	x	x	x	x	x	x	x
Pmu.4_1G441000	Pmu4_1	27377038	27379735	-	DNA RNA polymerases superfamily protein	0	0	0	0	0	0	0	0	0	x	x	x	x	x	x	x	x
Pmu.4_1G441010	Pmu4_1	27381005	27382520	+		0	0	0	0	0	0	0	0	0	x	x	x	x	x	x	x	x
Pmu.4_1G441020	Pmu4_1	27383191	27383559	+		0	0	0	0	0	0	0	0	0	x	x	x	x	x	x	x	x
Pmu.4_1G441030	Pmu4_1	27384809	27385363	-		0	0	0	0	0	0	0	0	0	x	x	x	x	x	x	x	x
Pmu.4_1G441040	Pmu4_1	27388607	27390251	+		0	0	0	0	0	0.0495787	0	0	0	x	x	x	x	x	x	x	x
Pmu.4_1G441050	Pmu4_1	27393506	27396125	+		0.0896884	0.095406	0.109192	0.159376	0.0968443	0	0.0299787	0.0340636	0	x	x	x	x	x	x	x	x
Pmu.4_1G441060	Pmu4_1	27398327	27400554	-	Receptor-like protein 3 Protein RESISTANCE TO FUSARIUM OXYSPORUM 2 Precursor;	2.75497	2.77362	1.18878	0.665824	0.626192	0.693517	0.67053	0.351721	0.270943	O	O	x	x	x	x	x	O
Pmu.4_1G441070	Pmu4_1	27404661	27405213	-		0	0	0	0	0	0	0	0	0	x	x	x	x	x	x	x	x
Pmu.4_1G441080	Pmu4_1	27408537	27408800	-	Cation/H(+) antiporter 15; Protein CATION/H+ EXCHANGER 15;	0	0	0	0	0	0	0	0	0	x	x	x	x	x	x	x	x
Pmu.4_1G441090	Pmu4_1	27408900	27409334	-		0	0	0	0	0	0	0	0	0	x	x	x	x	x	x	x	x
Pmu.4_1G441100	Pmu4_1	27409585	27410038	-		0	0	0	0	0	0	0	0	0	x	x	x	x	x	x	x	x
Pmu.4_1G441110	Pmu4_1	27410098	27411254	+		0	0	0	0	0	0	0	0	0	x	x	O	x	x	x	x	x
Pmu.4_1G441120	Pmu4_1	27417551	27417868	-	Cation/H(+) antiporter 15; Protein CATION/H+ EXCHANGER 15;	0	0	0	0	0	0	0	0	0	x	x	x	x	x	x	x	x
Pmu.4_1G441130	Pmu4_1	27421015	27422208	+	Zinc finger MYM-type protein 1;	0	0	0	0	0	0	0	0	0	x	x	x	x	x	x	x	x
Pmu.4_1G441140	Pmu4_1	27428901	27432843	+	Ammonium transporter 3 member 1;	0.226645	0.0815085	1.51718	0.157311	0.137728	1.137	0.119555	0.109632	0.0230375	O	O	x	x	x	x	x	O
Pmu.4_1G441150	Pmu4_1	27433875	27434108	-		0	0	0	0	0	0	0	0.744999	0	x	x	x	x	x	x	x	x
Pmu.4_1G441160	Pmu4_1	27439496	27447310	-	Probable LRR receptor-like serine/threonine-protein kinase At5g63710; Precursor;	7.76973	5.42744	4.23472	5.42104	7.99975	8.46832	8.03131	10.4153	6.49582	O	O	x	x	x	x	x	O
Pmu.4_1G441170	Pmu4_1	27458236	27459160	-		0	0	0	0	0	0	0	0	0	x	x	x	x	x	x	x	x
Pmu.4_1G441180	Pmu4_1	27459335	27459709	-		0	0	0	0	0	0	0	0	0	x	x	x	x	x	x	x	x
Pmu.4_1G441190	Pmu4_1	27460644	27461114	+		0	0	0	0	0	0	0	0	0	x	x	x	x	x	x	x	x
Pmu.4_1G441200	Pmu4_1	27463988	27472739	-	Protein PSK SIMULATOR 1	15.0025	9.60059	11.785	5.995	15.1599	15.6394	14.8369	14.4356	10.7078	O	O	x	x	x	x	x	x
Pmu.4_1G441210	Pmu4_1	27476334	27477617	-		0	0	0	0	0	0	0	0	0	x	x	x	x	x	x	x	x
Pmu.4_1G441220	Pmu4_1	27485653	27485901	-		0	0	0	0	0	0	0	0	0	x	x	x	x	x	x	x	x
Pmu.4_1G441230	Pmu4_1	27487337	27489809	+		0	0	0	0	0	0	0	0	0	x	x	x	x	x	x	x	x
Pmu.4_1G441240	Pmu4_1	27490672	27493457	+		0	0	0	0	0	0	0	0	0	x	x	x	x	x	x	x	x
Pmu.4_1G441250	Pmu4_1	27493681	27494615	+		0	0	0	0	0	0	0	0	0	x	x	x	x	x	x	x	x
Pmu.4_1G441260	Pmu4_1	27497128	27503318	+		44.1416	41.0691	50.4812	26.7129	56.8015	41.603	41.7194	44.8075	39.8884	O	O	x	x	x	x	x	x
Pmu.4_1G441270	Pmu4_1	27506399	27506857	+		0	0	0	0	0	0	0	0	0	x	x	x	x	x	x	x	x
Pmu.4_1G441280	Pmu4_1	27506900	27509952	+		0	0	0.0392657	0.249533	0	0	0	0.0278687	0	x	O	x	x	x	x	x	x
Pmu.4_1G441290	Pmu4_1	27509979	27510299	-		0	0	0	0	0	0	0	0	0	x	x	x	x	x	x	x	x
Pmu.4_1G441300	Pmu4_1	27510644	27511078	-		0	0	0	0	0	0	0	0	0	x	x	x	x	x	x	x	x
Pmu.4_1G441310	Pmu4_1	27511122	27511490	-		0	0	0	0	0	0	0	0	0	x	x	x	x	x	x	x	x
Pmu.4_1G441320	Pmu4_1	27514096	27514974	-		0	0	0	0	0	0	0	0	0	x	x	x	x	x	x	x	x
Pmu.4_1G441330	Pmu4_1	27515389	27516350	-		0	0	0	0	0	0	0	0	0	x	x	x	x	x	x	x	x
Pmu.4_1G441340	Pmu4_1	27516507	27517097	-		0	0	0	0	0	0	0	0	0	x	x	x	x	x	x	x	x
Pmu.4_1G441350	Pmu4_1	27534341	27534646	-		0	0	0	0	0	0	0	0	0	x	x	x	x	x	x	x	x
Pmu.4_1G441360	Pmu4_1	27536756	27546722	-	Cleft lip and palate transmembrane protein	25.949	24.6794	26.9079	45.8776	26.8751	23.6767	36.4728	31.6619	50.9708	O	O	x	x	x	x	x	x
Pmu.4_1G441370	Pmu4_1	27553576	27556728	-		0	0	0	0	0	0	0	0	0	x	x	x	x	x	x	x	x
Pmu.4_1G441380	Pmu4_1	27557277	27558779	-		0	0	0	0	0	0	0	0	0	x	x	x	x	x	x	x	x
Pmu.4_1G441390	Pmu4_1	27560777	27574825	-		0	0	0.00293643	0.00929331	0	0	0.00560855	0.00605617	0	x	x	x	x	x	x	x	x
Pmu.4_1G441400	Pmu4_1	27577283	27581204	-	Peptidase_C48,Transposase_24	0	0	0	0	0	0	0	0	0	x	x	x	x	x	x	x	x
Pmu.4_1G441410	Pmu4_1	27591493	27591747	-		0	0	0	0	0.342064	0	0	0.349987	0	x	x	x	x	x	x	x	x
Pmu.4_1G441420	Pmu4_1	27599043	27601760	+	40S ribosomal protein S13;	157.356	154.253	124.23	278.429	230.308	181.122	201.085	167.613	142.768	O	O	x	x	x	x	x	x
Pmu.4_1G441430	Pmu4_1	27612795	27613094	+		0	0	0	0	0	0	0	0	0	x	x	x	x	x	x	x	x
Pmu.4_1G441440	Pmu4_1	27613181	27614660	+	Ribonuclease H protein	0	0	0	0	0	0	0	0	0	x	x	x	x	x	x	x	x
Pmu.4_1G441450	Pmu4_1	27617091	27621784	+	Methyl-CpG-binding domain protein 4-like protein Protein MBD4-like	41.0047	29.2981	22.1455	21.1812	40.1626	33.7504	30.1959	41.507	18.2088	O	O	x	x	x	x	x	x
Pmu.4_1G441460	Pmu4_1	27624895	27625480	+	VQ motif-containing protein 31 MPK3/6-targeted VQ-motif-containing protein 6	0.126633	0.0914043	0.557061	0.22938	0.297701	0.28105	0.671453	0.573271	0.146122	x	x	x	x	x	x	x	x
Pmu.4_1G441470	Pmu4_1	27625526	27631669	-	Uncharacterized protein At5g08430;	8.13382	6.2779	5.19852	7.51082	7.97132	11.2359	9.21647	10.396	11.319	O	x	x	x	x	x	x	x
Pmu.4_1G441480	Pmu4_1	27633874	27635627	-	Dolichyl-diphosphooligosaccharide--protein glycosyltransferase subunit DAD1; transferase subunit DAD1; Defender against cell death 1;	75.0982	72.0354	58.83	55.3595	41.9091	46.2574	48.9645	52.4444	32.1081	O	x	O	x	x	x	x	O
Pmu.4_1G441490	Pmu4_1	27636383	27638333	-	Pyruvate kinase, cytosolic isozyme;	156.255	142.812	130.777	208.962	174.427	225.638	187.056	145.566	337.095	O	x	x	x	x	x	x	x
Pmu.4_1G441500	Pmu4_1	27642005	27645035	+		0.0691808	0.105036	0.135479	0.0143585	0.0837124	0.0785737	0.155587	0.142619	0.0281885	x	x	O	x	x	x	x	x
Pmu.4_1G441510	Pmu4_1	27645568	27645777	-		0	0	0	0	0	0	0	0	0	x	x	O	x	x	x	x	x
Pmu.4_1G441520	Pmu4_1	27651142	27653875	+		0	0	0	0	0	0	0.0575488	0	0	x	x	O	x	x	x	x	x
Pmu.4_1G441530	Pmu4_1	27655542	27658105	-	Protein FAR1-RELATED SEQUENCE 5;	0	0	0	0	0	0	0	0	0	x	x	O	O	x	x	x	x
Pmu.4_1G441540	Pmu4_1	27662198	27663445	+	YqaJ-like viral recombinase domain	14.8602	11.3913	10.2126	7.71034	10.7056	8.19692	11.5334	10.375	8.80706	O	x	O	x	x	x	x	O
Pmu.4_1G441550	Pmu4_1	27664559	27672457	-	Protein BREAST CANCER SUSCEPTIBILITY 2 homolog B	1.59821	1.65358	1.76558	4.56851	1.68593	1.61266	1.34458	1.65613	1.70658	O	O	x	x	x	x	x	O
Pmu.4_1G441560	Pmu4_1	27673782	27674362	-		0	0	0	0.156448	0	0	0	0	0	x	x	x	x	x	x	x	x
Pmu.4_1G441570	Pmu4_1	27680685	27681158	+		0	0	0	0	0	0	0	0.176409	0	x	x	x	x	x	x	x	x
Pmu.4_1G441580	Pmu4_1	27681475	27682788	-		0	0	0	0	0	0	0	0	0	x	x	x	x	x	x	x	x
Pmu.4_1G441590	Pmu4_1	27685987	27687222	+	Probable transcription factor At1g11510 Storekeeper-like protein At1g11510	0.562773	0.885838	0.996776	0.810704	0.0705715	0.783833	0.445202	1.05021	0.839154	O	x	x	x	x	x	x	x
Pmu.4_1G441600	Pmu4_1	27688119	27689537	+	Cytochrome P450 705A22 Protein GRAVITY PERSISTENCE SIGNAL 1	0.0318252	0	0.0290725	0	0.0586701	0	0.0554012	0	0.0640147	x	x	x	x	x	x	x	x
Pmu.4_1G441610	Pmu4_1	27690089	27693380	-	UPF0235 protein At5g63440;	32.3342	26.2088	24.918	33.3482	14.6839	18.9897	23.7001	23.1333	19.0941	O	x	x	x	x	x	x	x
Pmu.4_1G441620	Pmu4_1	27693664	27696004	+	Belongs to the EF-1-beta EF-1-delta family	138.134	137.324	128.57	119.831	165.494	125.821	117.462	88.4481	55.9808	O	O	x	x	x	x	x	O
Pmu.4_1G441630	Pmu4_1	27705035	27706676	-		0	0	0	0	0	0	0	0	0	x	x	x	x	x	x	x	x
Pmu.4_1G441640	Pmu4_1	27707381	27708166	+		0	0	0	0	0	0	0	0	0	x	x	x	x	x	x	x	x
Pmu.4_1G441650	Pmu4_1	27709540	27718363	-		0	0	0	0	0	0	0.00892956	0	0	x	x	x	x	x	x	x	x
Pmu.4_1G441660	Pmu4_1	27719580	27724993	-	Protein DYAD; Protein SWITCH 1;	24.8881	17.4264	13.0575	21.9677	20.4172	24.7232	28.7791	25.9256	22.9905	O	x	x	x	x	x	x	x
Pmu.4_1G441670	Pmu4_1	27744591	27744797	-		0	0	0	0	0	0	0	0	0	x	x	x	x	x	x	x	x
Pmu.4_1G441680	Pmu4_1	27750380	27750583	-		0	0	0	0	0	0	0	0	0	x	x	x	x	x	x	x	x
Pmu.4_1G441690	Pmu4_1	27759528	27759794	-		0	0	0	0	0	0	0	0	0	x	x	x	x	x	x	x	x
Pmu.4_1G441700	Pmu4_1	27761002	27768813	+	Chloride channel protein CLC-c; CBS domain-containing protein CBSCLC4;	10.4908	9.34647	6.7008	7.56921	7.06356	10.193	9.11219	9.39815	8.80815	O	x	x	x	x	x	x	x
Pmu.4_1G441710	Pmu4_1	27769966	27770576	+		0.989682	0.321442	0.878692	0.702341	2.04313	1.82609	3.34702	2.37536	1.87178	O	O	x	x	x	x	x	O
Pmu.4_1G441720	Pmu4_1	27773062	27775153	-		0.305088	0.237526	0.097551	0.225932	0.0947082	0	0.037545	0	0	x	x	x	x	x	x	x	x
Pmu.4_1G441730	Pmu4_1	27778167	27780183	-	Ribosomal lysine N-methyltransferase 3	27.3206	20.5656	18.3762	20.9032	33.581	45.4271	40.3218	49.7956	23.7213	O	O	x	x	x	x	x	O
Pmu.4_1G441740	Pmu4_1	27783557	27786523	+	Retrotransposon gag protein	0	0	0	0.0159675	0	0	0	0	0	x	x	x	x	x	x	x	x
Pmu.4_1G441750	Pmu4_1	27786598	27790752	+		0	0	0	0	0	0	0	0	0	x	x	x	x	x	x	x	x
Pmu.4_1G441760	Pmu4_1	27801177	27805765	-		0.0358525	0	0.133499	0.10996	2.56176	2.16537	2.69068	4.20849	2.43191	O	O	O	O	O	x	x	O
Pmu.4_1G441770	Pmu4_1	27808706	27818428	-	Protein SUPPRESSOR OF GENE SILENCING 3	26.5945	18.6194	13.9812	13.9228	59.7194	57.2333	38.7803	39.3397	29.7768	O	O	x	x	x	x	x	O
Pmu.4_1G441780	Pmu4_1	27822614	27823117	-		0	0	0	0	0	0	0	0	0	x	x	x	x	x	x	x	x
Pmu.4_1G441790	Pmu4_1	27828825	27830303	-		0	0	0	0	0	0	0	0	0	x	x	x	x	x	x	x	x
Pmu.4_1G441800	Pmu4_1	27840668	27858884	+	isoform X1	8.13661	5.18893	4.69587	4.73403	8.91824	8.60365	8.52762	7.81325	6.02676	O	x	x	x	x	x	x	x
Pmu.4_1G441810	Pmu4_1	27861742	27862113	+		0	0	0	0	0	0	0	0	0	x	x	x	x	O	x	x	x
Pmu.4_1G441820	Pmu4_1	27862312	27864219	+		0	0	0	0	0	0	0	0	0	x	x	x	x	O	x	x	x
Pmu.4_1G441830	Pmu4_1	27864535	27865968	+		0	0	0	0	0	0	0	0	0	x	x	x	x	O	x	x	x
Pmu.4_1G441840	Pmu4_1	27866107	27867999	+	Gypsy retrotransposon integrase-like protein 1;	0.0238563	0	0	0.0229903	0	0	0	0	0	x	x	x	x	O	x	x	x
Pmu.4_1G441850	Pmu4_1	27868393	27868692	+		0	0	0	0	0	0	0	0	0	x	x	x	x	O	x	x	x
Pmu.4_1G441860	Pmu4_1	27869264	27872929	-	Plant mobile domain	0	0	0	0	0	0	0	0	0	x	x	x	x	O	x	x	x
Pmu.4_1G441870	Pmu4_1	27873061	27874404	-		0.0552135	0	0.0619792	0	0.0649005	0	0	0.0664038	0	x	x	x	x	O	x	x	x
Pmu.4_1G441880	Pmu4_1	27880900	27882232	-		0	0	0	0.0355406	0.0654361	0	0	0	0	x	x	x	x	x	x	x	x
Pmu.4_1G441890	Pmu4_1	27884431	27886344	-		0	0.101033	0.0208774	0.022738	0	0.0434368	0	0	0	x	x	x	x	x	x	x	x
Pmu.4_1G441900	Pmu4_1	27889088	27889472	-		0	0	0	0	0	0	0	0	0	x	x	x	x	x	x	x	x
Pmu.4_1G441910	Pmu4_1	27891733	27892418	+		0	0	0	0	0	0	0	0	0	x	x	x	O	x	x	x	x
Pmu.4_1G441920	Pmu4_1	27904437	27910013	+	PHD finger protein At1g33420;	29.9941	21.161	21.3375	18.8545	17.8907	17.9832	22.1124	20.6015	22.4968	O	x	x	x	x	x	x	x

## Sheet: Supple. Table 6new
Supplementary Table S6. List of genes located within the LG7 QTL interval
1Green color indicates the refined intervals				2 Grey color indicates the low or no-expression genes		3 Expressed gene means TPM value≧1					4High confidence means the expressed gene with differential expression or variants (SNP, sINDEL, DEL, INS, INV) on the coding sequences													5Red color represent gene previously reported in the literature to be associated with cell division, hormone metabolism, and dormancy regulation.
Geneid	Chr	Start	End	Strand	Annotation	SC_Oct	SC_Nov	SC_Dec	SC_Jan	NK_Sep	NK_Oct	NK_Nov	NK_Dec	NK_Jan	Expressed gene3	DEG	snp_CDS	sindel_CDS	DEL_CDS	INV_CDS	High_confidence4
Pmu.7_1G7079001	Pmu7_1	16236290	16238137	+	Oxygen-evolving enhancer protein 1, chloroplastic; 33 kDa subunit of oxygen evolving system of photosystem II; 33 kDa thylakoid membrane protein; OEC 33 kDa subunit; Precursor;	406.588	349.025	393.248	762.342	175.475	322.968	313.799	481.022	693.761	O	O	O	x	x	x	O
Pmu.7_1G707910	Pmu7_1	16240863	16243050	+		9.83896	9.36659	10.1806	5.6529	6.53621	7.56465	8.87945	13.7706	10.832	O	O	x	x	x	x	O
Pmu.7_1G707920	Pmu7_1	16243567	16246123	+	Pentatricopeptide repeat-containing protein At2g22410, mitochondrial; Precursor;	1.68928	1.32531	0.764127	2.37773	2.11151	1.2551	1.47659	1.73721	2.07567	O	O	O	x	x	x	O
Pmu.7_1G707930	Pmu7_1	16250914	16251441	+		188.82	328.428	147.395	191.927	217.787	270.558	107.398	186.578	81.0438	O	O	x	x	x	x	O
Pmu.7_1G707940	Pmu7_1	16261809	16262201	+		4.90501	4.56483	2.61259	1.2868	2.72323	2.28454	0.601026	1.33763	0.665942	O	O	x	x	x	x	O
Pmu.7_1G707950	Pmu7_1	16263677	16264440	+		164.022	203.182	182.724	125.15	52.7542	87.4974	70.8245	122.946	57.5002	O	O	x	x	x	x	O
Pmu.7_1G707960	Pmu7_1	16264875	16270238	-		15.5	12.3281	7.90047	10.2715	18.221	15.4403	9.36945	10.6562	7.34901	O	O	O	x	x	x	O
Pmu.7_1G707970	Pmu7_1	16276309	16277587	+		3.97279	5.84788	5.89857	20.9385	1.42847	1.65624	4.4271	6.32967	5.78834	O	O	x	x	x	x	O
Pmu.7_1G707980	Pmu7_1	16279839	16291498	+	Histone-lysine N-methyltransferase SUVR5 C2H2 zinc finger-SET histone methyltransferase C2H2 SET Protein SET DOMAIN GROUP 6; Suppressor of variegation 3-9-related protein 5 protein 5	30.9218	21.9644	18.1333	14.9549	34.2022	32.7183	30.4964	30.9317	25.619	O	x	x	x	x	x	x
Pmu.7_1G707990	Pmu7_1	16291360	16293183	-		3.65714	2.69145	2.28684	0.831741	0.421514	0.667024	0.517325	1.46848	0.949392	O	O	x	x	x	x	O
Pmu.7_1G708000	Pmu7_1	16295149	16299224	+	BTB/POZ domain-containing protein At3g50780;	70.5145	45.8264	36.3741	39.524	30.6836	35.181	21.5538	31.4767	33.246	O	O	x	x	x	x	O
Pmu.7_1G708010	Pmu7_1	16305556	16311094	-	BEL1-like homeodomain protein 2; protein 2; Protein SAWTOOTH 1;	3.44524	4.05702	3.79077	18.4476	2.1123	4.20561	2.38564	4.89614	9.23399	O	O	x	x	x	x	O
Pmu.7_1G708020	Pmu7_1	16325486	16325890	-		0	0	0	0	0	0	0	0	0	x	x	O	x	x	x	x
Pmu.7_1G708030	Pmu7_1	16330202	16335697	+	Protein DA1-related 15	23.3666	16.7644	12.5152	11.5023	17.1937	22.6863	19.2478	23.3213	15.6222	O	x	O	x	x	x	O
Pmu.7_1G708040	Pmu7_1	16336170	16338131	+		10.2063	10.8757	8.26633	21.5602	10.3656	8.34235	8.98062	11.43	13.5872	O	O	x	x	x	x	O
Pmu.7_1G708050	Pmu7_1	16338937	16341046	+	Serine/threonine receptor-like kinase NFP NFP Nod factor perception protein Nod-factor receptor 5; Precursor;	0.0253992	0.0423104	0.174687	0.0412517	2.08144	0.881576	1.00635	2.80119	0.0836322	O	O	O	O	x	x	O
Pmu.7_1G708060	Pmu7_1	16350122	16352173	-	LysM domain receptor-like kinase 4; receptor-like kinase 4; Precursor;	0.276788	0.681498	1.09291	0.12885	1.92386	1.22205	0.57488	0.543571	0.427167	O	O	x	x	x	x	O
Pmu.7_1G708070	Pmu7_1	16352994	16354976	-	LysM domain receptor-like kinase 4; receptor-like kinase 4; Precursor;	14.4793	21.0222	12.1965	5.79475	27.1331	26.6044	10.074	13.531	16.0244	O	O	x	x	x	x	O
Pmu.7_1G708080	Pmu7_1	16356076	16357772	-	Cold-regulated 413 plasma membrane protein 4;	40.8967	51.5616	45.915	10.827	47.1937	37.7624	21.2264	28.6933	16.9064	O	O	x	x	x	x	O
Pmu.7_1G708090	Pmu7_1	16361954	16362910	-	Probable calcium-binding protein CML41; Calmodulin-like protein 41;	45.8623	119.862	112.272	150.647	44.6003	54.2315	36.821	52.6964	51.6562	O	O	x	x	x	x	O
Pmu.7_1G708100	Pmu7_1	16367535	16370825	+	Probable vacuolar amino acid transporter YPQ1; PQ-loop repeat-containing protein 1;	5.92505	13.0955	30.6441	48.2007	8.07525	10.2424	14.8665	13.7377	38.5562	O	O	x	x	x	x	O
Pmu.7_1G708110	Pmu7_1	16375663	16377039	-	Probable galacturonosyltransferase-like 2;	6.68718	13.3914	11.0411	15.9241	24.2847	20.0734	8.56601	13.7358	12.5424	O	O	x	x	x	x	O
Pmu.7_1G708120	Pmu7_1	16383001	16385384	-	E3 ubiquitin-protein ligase RNF185; RING finger protein 185;	81.2706	111.626	127.575	47.2681	72.7742	62.4548	57.1424	56.8431	33.5333	O	O	x	x	x	x	O
Pmu.7_1G708130	Pmu7_1	16388166	16389092	+	Elongation of fatty acids protein 3-like; ELO3-like; Protein HIGH EXPRESSION OF OSMOTICALLY RESPONSIVE GENES 3; Very long-chain fatty acid condensing enzyme HOS3; condensing enzyme HOS3;	56.7676	88.5965	75.5594	83.748	140.089	109.995	74.2404	140.026	93.9705	O	O	x	x	x	x	O
Pmu.7_1G708140	Pmu7_1	16394644	16397174	-	Calcium uniporter protein 2, mitochondrial; Precursor;	43.509	74.919	118.141	81.5097	133.798	43.8115	85.5199	59.8949	33.7203	O	O	x	x	x	x	O
Pmu.7_1G708150	Pmu7_1	16400772	16403726	-	Pentatricopeptide repeat-containing protein At2g01390;	5.82372	6.63903	4.93656	6.72815	4.94957	6.02362	5.77673	5.83253	3.53792	O	x	x	x	x	x	x
Pmu.7_1G708160	Pmu7_1	16406263	16407435	-	UPF0496 protein At2g18630;	48.8047	60.1423	47.7731	44.9445	90.7934	77.6557	55.1884	66.3194	63.63	O	x	x	x	x	x	x
Pmu.7_1G708170	Pmu7_1	16410009	16412245	-		79.6959	64.346	50.7528	97.6781	57.9121	63.4213	60.5803	72.0942	69.3533	O	x	x	x	x	x	x
Pmu.7_1G708180	Pmu7_1	16412777	16416832	-	Dolichyl-diphosphooligosaccharide--protein glycosyltransferase 48 kDa subunit; transferase 48 kDa subunit; Precursor;	23.6052	23.645	16.9364	32.4162	13.7729	17.3599	18.654	15.5415	20.2163	O	x	O	x	x	x	O
Pmu.7_1G708190	Pmu7_1	16417761	16421289	+	NEDD8-conjugating enzyme Ubc12; RUB1 carrier protein 1; RUB1-conjugating enzyme 1;	80.9609	79.571	69.7166	70.4349	48.2988	46.404	40.7893	53.9592	43.0469	O	x	x	x	x	x	x
Pmu.7_1G708200	Pmu7_1	16421088	16424121	-		18.9197	22.2967	27.5131	22.4548	40.1883	27.8885	25.6908	31.4886	33.5295	O	x	O	x	x	x	O
Pmu.7_1G708210	Pmu7_1	16429189	16430821	+	BES1/BZR1 homolog protein 2;	111.714	130.7	111.726	126.098	131.465	135.785	123.15	182.448	248.797	O	O	x	x	x	x	O
Pmu.7_1G708220	Pmu7_1	16435215	16436727	+		27.2999	28.4734	25.2168	14.8524	37.4738	36.968	57.7583	62.5255	22.6131	O	O	x	x	x	x	O
Pmu.7_1G708230	Pmu7_1	16449663	16451126	+		0.208121	0.132088	0.0272947	0.0323604	0	0.0529436	0.160951	0.116234	0.0583601	x	x	x	x	x	x	x
Pmu.7_1G708240	Pmu7_1	16452820	16459367	-	Aminopeptidase P1	77.6062	63.2774	61.4449	47.7049	72.4523	82.5831	79.8147	81.4399	78.3441	O	x	x	x	x	x	x
Pmu.7_1G708250	Pmu7_1	16460549	16462588	-	Probable NAD(P)H dehydrogenase (quinone) FQR1-like 2	72.7723	51.3563	57.0678	47.7659	27.2504	36.4251	29.0311	39.0807	64.7952	O	O	x	x	x	x	O
Pmu.7_1G708260	Pmu7_1	16463872	16465145	-	Probable small nuclear ribonucleoprotein Sm D2; snRNP core protein D2;	157.002	151.242	147.086	201.101	75.0044	76.7011	91.111	84.0858	62.304	O	O	x	x	x	x	O
Pmu.7_1G708270	Pmu7_1	16473351	16475211	+	Homeobox-leucine zipper protein ATHB-40; HD-ZIP protein ATHB-40; Homeodomain transcription factor ATHB-40;	75.9657	52.8489	88.0885	42.5002	25.561	11.4154	19.5658	13.8383	40.7169	O	O	O	x	x	x	O
Pmu.7_1G708280	Pmu7_1	16476934	16479283	+	UPF0481 protein At3g47200;	4.28312	3.78565	3.7032	2.07548	7.25752	4.60228	7.09515	7.51617	5.39752	O	O	O	x	x	x	O
Pmu.7_1G708290	Pmu7_1	16481122	16482345	-	Allantoinase;	0.0437845	0.0437606	0	0.035556	0.0712633	0.0679232	0.0642273	0.0695123	0	x	x	x	x	x	x	x
Pmu.7_1G708300	Pmu7_1	16485012	16491781	+		0.0802692	0.125252	0.0901831	0.669824	0.132295	0.0596362	0.0580666	0.0381016	0.180067	x	O	x	x	O	x	x
Pmu.7_1G708310	Pmu7_1	16492385	16493854	-	UPF0481 protein At3g47200;	12.1528	46.6815	49.3217	22.6738	163.538	100.703	42.9694	53.6803	31.3136	O	O	x	x	x	x	O
Pmu.7_1G708320	Pmu7_1	16499600	16502278	+		3.81713	17.3995	14.1743	4.18054	17.8535	26.8762	6.04681	10.8871	4.65441	O	O	x	x	x	x	O
Pmu.7_1G708330	Pmu7_1	16502333	16503518	-	UPF0481 protein At3g47200;	0.0903747	0.331199	0.379595	0.0887105	0.170407	0.0653536	0.0662852	0.0705042	0	x	x	x	x	x	x	x
Pmu.7_1G708340	Pmu7_1	16504294	16505715	-	UPF0481 protein At3g47200;	0.243262	0.558638	0.806274	0.434266	1.41598	0.679083	0.553328	1.21098	2.68416	O	O	x	x	x	x	O
Pmu.7_1G708350	Pmu7_1	16507203	16508570	-	UPF0481 protein At3g47200;	6.58252	7.87534	4.72525	3.97119	9.94087	13.3983	15.9267	16.982	21.4186	O	O	x	x	x	x	O
Pmu.7_1G708360	Pmu7_1	16508714	16509490	-		0.890395	1.25218	0.366522	1.57885	0	0.0997547	0	0	1.23137	O	O	x	x	x	x	O
Pmu.7_1G708370	Pmu7_1	16509866	16511635	+		28.4421	37.6013	15.8623	32.9161	16.2601	16.8428	27.1506	30.7341	70.1709	O	O	O	x	x	x	O
Pmu.7_1G708380	Pmu7_1	16516088	16521400	+	Serine/threonine-protein kinase STY17 Serine/threonine/tyrosine-protein kinase 17	0.248509	0.16746	0.224028	0.220122	2.46695	0.259696	10.3333	10.2615	2.58979	O	O	x	x	x	x	O
Pmu.7_1G708390	Pmu7_1	16523392	16526647	+	G-box-binding factor 1; bZIP transcription factor 41;	54.9534	45.2449	52.0741	43.2052	60.2139	48.7866	62.5157	63.997	53.0333	O	x	x	x	x	x	x
Pmu.7_1G708400	Pmu7_1	16526924	16530329	-		11.8388	12.3027	10.9885	11.228	7.81174	8.43118	11.9624	11.3809	6.57845	O	x	x	x	x	x	x
Pmu.7_1G708410	Pmu7_1	16531407	16533077	-	Scarecrow-like protein 15; GRAS family protein 25;	14.9491	12.5687	7.18529	12.8093	40.9637	46.2977	37.1382	29.1655	24.7422	O	O	x	x	x	x	O
Pmu.7_1G708420	Pmu7_1	16537505	16540033	+		0.288084	0.285876	0.827227	0.222168	0.351124	0.603673	0.839777	0.472952	0.650875	x	O	x	x	x	x	x
Pmu.7_1G708430	Pmu7_1	16540509	16544002	-	Probable protein phosphatase 2C 55;	104.18	76.2458	61.4604	101.47	75.4545	108.412	120.994	114.104	116.056	O	x	x	x	x	x	x
Pmu.7_1G708440	Pmu7_1	16544381	16546308	+		2.14164	2.14492	1.87336	0.971158	7.07196	6.78045	8.36243	6.12202	6.45679	O	O	O	x	x	x	O
Pmu.7_1G708450	Pmu7_1	16550636	16552580	-		0	0	0	0	0	0	0	0	0	x	x	x	x	x	x	x
Pmu.7_1G708460	Pmu7_1	16556646	16559879	-	Zinc finger protein ENHYDROUS Protein indeterminate-domain 1	135.798	109.478	75.4421	67.8322	117.005	101.62	89.1587	88.1476	77.7779	O	x	x	x	x	x	x
Pmu.7_1G708470	Pmu7_1	16567198	16574827	+	DNA-directed RNA polymerase III subunit RPC5; polymerase III subunit C5; DNA-directed RNA polymerase III 80 kDa polypeptide;	8.12879	6.92307	4.94083	9.31424	11.9119	8.87695	9.10209	10.6213	9.6207	O	x	x	x	x	x	x
Pmu.7_1G708480	Pmu7_1	16575621	16581344	+		117.711	84.5675	83.5953	77.6213	85.3291	92.5998	101.13	89.7006	79.1185	O	x	O	x	x	x	O
Pmu.7_1G708490	Pmu7_1	16583166	16584383	+	Pentatricopeptide repeat-containing protein At4g36680, mitochondrial; Precursor;	28.9768	28.4248	16.7337	80.2847	37.9516	27.1837	28.6704	24.8073	41.3384	O	O	x	x	x	x	O
Pmu.7_1G708500	Pmu7_1	16588476	16589525	-	Transcription repressor OFP7; Ovate family protein 7;	24.8412	23.0849	18.9415	35.8128	17.5374	13.5674	11.9847	10.7999	30.2981	O	O	x	x	x	x	O
Pmu.7_1G708510	Pmu7_1	16596522	16598756	+	Probable polyol transporter 6;	0.80304	0.303565	0.365947	1.0231	0.31748	0.145963	0.422381	1.30312	1.44883	O	O	x	x	x	x	O
Pmu.7_1G708520	Pmu7_1	16600312	16600878	+	Probable polyol transporter 3;	0	0	0	0	0	0	0	0	0	x	x	x	x	x	x	x
Pmu.7_1G708530	Pmu7_1	16601968	16603692	+		0.567919	0.246661	0.75391	0.216837	0.406736	0.420309	0.22814	0.148686	0.247868	x	x	x	x	x	x	x
Pmu.7_1G708540	Pmu7_1	16610618	16613889	+		12.4684	18.2639	14.3837	21.0397	8.7096	8.92261	10.89	10.4935	10.2489	O	x	x	x	x	x	x
Pmu.7_1G708550	Pmu7_1	16614592	16617313	+	Plant-specific TFIIB-related protein 1 Plant-specific TFIIB-related protein TFIIB-related protein PBRP1	37.8386	19.6675	20.9116	20.8986	30.1979	31.2077	34.3853	33.0757	44.917	O	O	x	x	x	x	O
Pmu.7_1G708560	Pmu7_1	16618589	16621794	+	Acidic leucine-rich nuclear phosphoprotein 32-related protein; ANP32/acidic nuclear phosphoprotein-like protein;	105.723	82.311	79.2401	88.4027	66.7265	68.4622	81.8632	65.1606	121.777	O	O	x	x	x	x	O
Pmu.7_1G708570	Pmu7_1	16622457	16626653	+		120.719	78.8296	56.5442	52.7756	63.7023	72.8167	69.5049	56.1656	50.1488	O	O	x	x	x	x	O
Pmu.7_1G708580	Pmu7_1	16628230	16630197	+	F-box protein At5g49610;	76.7391	53.0003	43.6699	12.5946	71.1687	75.9798	60.4655	41.2595	24.1234	O	O	x	x	x	x	O
Pmu.7_1G708590	Pmu7_1	16632067	16638761	+	Proline-rich receptor-like protein kinase PERK5; Proline-rich extensin-like receptor kinase 5;	0.426078	0.291099	0.543152	0.495898	0.322084	0.143262	0.364265	0.166822	0.212305	x	O	O	x	x	x	x
Pmu.7_1G708600	Pmu7_1	16640529	16645451	+	U1 small nuclear ribonucleoprotein 70 kDa; snRNP 70 kDa;	127.686	93.3747	100.214	99.8257	149.114	136.497	169.446	186.73	122.02	O	x	x	x	x	x	x
Pmu.7_1G708610	Pmu7_1	16647589	16657744	+	ATP-dependent DNA helicase DDM1; Protein CHROMATIN REMODELING 1 Protein DECREASED DNA METHYLATION 1; Protein SOMNIFEROUS 1; SWI/SNF2-related matrix-associated actin-dependent regulator of chromatin DDM1;	30.1152	41.0409	26.5344	40.098	27.1933	27.6382	22.9231	15.6954	26.8151	O	x	x	x	x	x	x
Pmu.7_1G708620	Pmu7_1	16672916	16676465	+		9.66962	6.01765	7.09484	9.34396	5.55344	4.77071	7.44295	29.9683	4.85572	O	O	x	x	x	x	O
Pmu.7_1G708630	Pmu7_1	16679240	16684359	+	Succinate dehydrogenase [ubiquinone] flavoprotein subunit 1, mitochondrial; Flavoprotein subunit 1 of complex II; Precursor;	51.39	56.2016	48.9528	60.4321	44.5039	49.1798	52.3351	56.2395	63.4209	O	x	x	x	x	x	x
Pmu.7_1G708640	Pmu7_1	16691474	16693276	+		45.4877	58.167	39.7817	57.22	87.8933	135.841	69.758	139.048	153.531	O	O	O	x	x	x	O
Pmu.7_1G708650	Pmu7_1	16697957	16699740	+		2.94778	3.34213	42.823	1.01343	11.8685	7.09646	20.28	11.8776	3.24498	O	O	x	x	x	x	O
Pmu.7_1G708660	Pmu7_1	16703721	16705497	+		405.818	252.776	206.019	243.272	962.915	677.91	713.059	516.798	508.229	O	O	x	x	x	x	O
Pmu.7_1G708670	Pmu7_1	16708563	16709179	+		1874.71	1168.29	931.433	696.496	1025.94	1303.3	2230.25	2335.8	1550.54	O	O	x	x	x	x	O
Pmu.7_1G708680	Pmu7_1	16715801	16718677	+	Phosphatidylinositol transfer protein 3; CRAL-TRIO domain-containing protein pitC; Random slug protein 5;	30.5945	30.4327	28.1081	22.4394	54.7312	65.3608	37.1555	45.9649	14.9181	O	O	x	x	x	x	O
Pmu.7_1G708690	Pmu7_1	16719230	16721938	-		103.354	55.1098	63.9029	21.4191	74.8231	83.6653	98.8523	105.668	39.4125	O	O	x	x	x	x	O
Pmu.7_1G708700	Pmu7_1	16722276	16727790	+	Vacuolar sorting protein 39 Protein EMBRYO DEFECTIVE 2754	12.1806	11.334	10.6668	12.0501	16.3046	16.9645	18.4119	18.3501	20.8454	O	x	O	x	x	x	O
Pmu.7_1G708710	Pmu7_1	16727834	16728613	-	Protein-lysine methyltransferase METTL21C; Methyltransferase-like protein 21C;	6.1629	3.99775	2.10075	14.5611	3.51622	2.2987	6.15031	2.66193	6.47347	O	O	x	x	x	x	O
Pmu.7_1G708720	Pmu7_1	16728758	16730690	+	AP-3 complex subunit sigma; AP-3 complex subunit sigma-3; Adaptor-related protein complex 3 subunit sigma; Sigma-adaptin 3; Sigma3-adaptin;	19.0155	18.124	19.8164	22.0396	12.5799	9.1097	14.6071	13.5574	12.5861	O	x	x	x	x	x	x
Pmu.7_1G708730	Pmu7_1	16731031	16735594	-	Pyridine nucleotide-disulfide oxidoreductase domain-containing protein 2	16.9259	13.4976	19.7209	16.6437	13.2011	11.6095	31.7947	22.9769	13.8989	O	O	x	x	x	x	O
Pmu.7_1G708740	Pmu7_1	16735954	16740384	-	Pyridine nucleotide-disulfide oxidoreductase domain-containing protein 2	22.2784	17.7115	15.4986	17.5834	11.7914	11.2515	13.2617	17.0723	8.25882	O	O	x	x	x	x	O
Pmu.7_1G708750	Pmu7_1	16742881	16744189	+	Protein RADIALIS-like 1; RAD-like 1; Protein RADIALIS-LIKE SANT/MYB 2; RSM2;	3.68934	2.45938	1.54188	4.06981	0.962775	0.728429	1.26173	1.43562	1.13535	O	O	x	x	x	x	O
Pmu.7_1G708760	Pmu7_1	16744709	16745087	-		0.597761	0.737806	2.06047	4.31965	0.752918	0.858424	2.28369	2.4501	1.38158	O	O	x	x	x	x	O
Pmu.7_1G708770	Pmu7_1	16745283	16747679	+	7-methyl-GTP pyrophosphatase pyrophosphatase Maf-like protein DDB_G0281937;	21.6804	17.1256	12.3115	21.9945	8.38018	7.17254	8.69478	10.6899	5.00792	O	O	x	x	x	x	O
Pmu.7_1G708780	Pmu7_1	16748237	16755743	-	Nucleolar protein 6;	4.85792	4.58668	3.39136	13.705	6.17659	6.3669	8.10985	8.23846	8.24051	O	O	O	x	x	x	O
Pmu.7_1G708790	Pmu7_1	16760829	16761894	+	GATA transcription factor 18 Protein HANABA TARANU	2.59108	2.1993	1.46645	11.148	2.36076	1.74348	1.25462	2.01816	7.10487	O	O	x	x	x	x	O
Pmu.7_1G708800	Pmu7_1	16765975	16768198	+	Epoxide hydrolase 3; Abhydrolase domain-containing protein 9;	47.7405	27.2204	16.4371	2.7454	40.0346	35.4903	28.2559	24.5937	5.97466	O	O	O	x	x	x	O
Pmu.7_1G708810	Pmu7_1	16768682	16771655	+	DNA-3-methyladenine glycosylase 1; 3-methyladenine DNA glycosidase 1; 3MEA DNA glycosylase 1;	12.5431	16.0111	13.4112	16.1948	7.79462	7.08995	7.29863	9.74751	7.91678	O	O	O	x	x	x	O
Pmu.7_1G708820	Pmu7_1	16777142	16778125	+	Zinc-finger homeodomain protein 6; Homeobox protein 24;	109.94	80.8778	48.9306	105.358	92.7113	99.9676	109.348	148.919	134.438	O	O	x	x	x	x	O
Pmu.7_1G708830	Pmu7_1	16779179	16782754	-		1.90395	1.19891	4.47644	1.11235	7.07723	1.70655	1.73771	1.3682	0.992347	O	O	x	x	x	x	O
Pmu.7_1G708840	Pmu7_1	16786179	16798513	-		0.0183665	0.0113348	0.0199532	0.181177	0.0231338	0	0.0127555	0	0.141701	x	O	x	x	x	x	x
Pmu.7_1G708850	Pmu7_1	16799496	16803808	-	ATPase family AAA domain-containing protein 3;	4.83271	5.39157	3.22472	13.6949	10.3465	7.03183	7.98729	6.88909	11.1247	O	O	x	x	x	x	O
Pmu.7_1G708860	Pmu7_1	16808594	16809988	-	Protein RADIALIS-like 6; RAD-like 6; Protein RADIALIS-LIKE SANT/MYB 3; RSM3;	2.8922	5.94839	7.20454	1.49385	6.43277	3.49264	2.02955	3.69922	16.2959	O	O	x	x	x	x	O
Pmu.7_1G708870	Pmu7_1	16818815	16822664	+	U-box domain-containing protein 5; Plant U-box protein 5; RING-type E3 ubiquitin transferase PUB5	7.59036	5.05244	5.69112	5.89425	10.6066	5.02192	5.14825	5.87625	4.35155	O	O	x	x	x	x	O
Pmu.7_1G708880	Pmu7_1	16827334	16833113	+	U-box domain-containing protein 5; Plant U-box protein 5; RING-type E3 ubiquitin transferase PUB5	40.0641	27.8171	33.2675	25.2491	46.1027	30.9982	22.7795	24.9245	63.4178	O	O	O	x	x	x	O
Pmu.7_1G708890	Pmu7_1	16833983	16836018	+	Anaphase-promoting complex subunit 10; Cyclosome subunit 10;	34.9775	31.5625	33.6936	29.4314	16.9247	17.8709	28.9353	23.7749	12.2293	O	O	O	x	x	x	O
Pmu.7_1G708900	Pmu7_1	16836801	16839192	-		157.849	129.864	117.176	92.0234	136.231	156.2	138.205	212.414	117.931	O	x	x	x	x	x	x
Pmu.7_1G708910	Pmu7_1	16843982	16846151	+	Laccase-11; Benzenediol:oxygen oxidoreductase 11; Diphenol oxidase 11; Urishiol oxidase 11; Precursor;	1.75686	0.363293	1.39257	2.5492	0.931413	1.67463	1.92056	1.62181	1.93126	O	O	x	x	x	x	O
Pmu.7_1G708920	Pmu7_1	16846673	16848923	-	Ultraviolet-B receptor UVR8 Protein UV-B RESISTANCE 8 RCC1 domain-containing protein UVR8	41.1076	35.6569	32.6479	30.563	19.5888	19.0921	26.378	31.5495	20.8814	O	x	O	x	x	x	O
Pmu.7_1G708930	Pmu7_1	16849262	16852312	+		33.1985	30.5618	27.4206	48.4832	22.8899	34.7765	34.9089	39.2635	33.3815	O	x	O	x	x	x	O
Pmu.7_1G708940	Pmu7_1	16852869	16853771	-	Syntaxin-112;	0.871361	1.70014	0.634182	3.48209	0.377584	0.628513	0.609856	0.467868	0.769724	O	O	x	x	x	x	O
Pmu.7_1G708950	Pmu7_1	16853944	16858287	-	Phosphopantetheine adenylyltransferase AtCoaD Dephospho-CoA pyrophosphorylase Pantetheine-phosphate adenylyltransferase	37.4082	27.1113	26.4857	33.2579	23.7665	22.6267	34.4719	35.9983	20.1771	O	x	x	x	x	x	x
Pmu.7_1G708960	Pmu7_1	16858720	16860838	-	Transmembrane protein 53;	15.4452	12.7786	9.59567	15.4464	8.14969	9.6438	13.3231	12.2374	13.7779	O	x	O	x	x	x	O
Pmu.7_1G708970	Pmu7_1	16860939	16863426	+	Pheophytinase, chloroplastic; Pheophytin pheophorbide hydrolase; Protein CO-REGULATED WITH NYE1; Precursor;	10.3588	8.78079	7.98279	19.0797	7.02825	8.95282	12.0126	10.6938	9.50647	O	O	x	x	x	x	O
Pmu.7_1G708980	Pmu7_1	16864849	16868553	+	Replication factor C subunit 3; Activator 1 subunit 3; Protein EMBRYO DEFECTIVE 161; Protein EMBRYO DEFECTIVE 251; Protein EMBRYO DEFECTIVE 2775;	0.0144648	0.0666505	0.197358	0.139904	0.0224704	0	0.0636553	0.0681023	0.0720953	x	O	x	x	x	x	x
Pmu.7_1G708990	Pmu7_1	16869237	16871093	-	Protein RER1B;	73.7665	69.8695	65.8524	82.8566	44.4543	44.9166	47.9873	46.1261	49.007	O	x	x	x	x	x	x
Pmu.7_1G709000	Pmu7_1	16873686	16877272	+	Soluble inorganic pyrophosphatase; Pyrophosphate phospho-hydrolase;	73.2065	92.714	105.03	69.6225	34.5014	35.0438	27.9997	46.6423	37.8587	O	O	x	x	x	x	O
Pmu.7_1G709010	Pmu7_1	16878060	16879590	+	Gamma carbonic anhydrase 1, mitochondrial; CA1; Precursor;	144.925	155.84	128.788	146.3	96.6083	116.451	123.913	129.993	93.2016	O	x	O	x	x	x	O
Pmu.7_1G709020	Pmu7_1	16884081	16890147	+	Auxilin-like protein 1;	48.0486	30.9868	21.5703	18.0953	112.914	84.0684	69.6967	86.0496	70.1861	O	O	x	x	x	x	O
Pmu.7_1G709030	Pmu7_1	16891101	16892627	+	Pentatricopeptide repeat-containing protein At5g66500, mitochondrial; Precursor;	2.28657	2.33205	1.95937	4.15727	2.92544	2.16939	1.95745	2.59342	2.5164	O	x	x	x	x	x	x
Pmu.7_1G709040	Pmu7_1	16894623	16898918	+		20.7189	15.4546	17.9496	11.5818	32.5206	16.8487	19.8447	15.8764	15.1268	O	O	x	x	x	x	O
Pmu.7_1G709050	Pmu7_1	16899389	16902727	+	GTPase ERA-like, chloroplastic GTP-binding protein Era-like Precursor;	24.4314	19.4792	14.8524	29.3702	19.7061	21.4622	19.7142	24.7393	17.731	O	x	x	x	x	x	x
Pmu.7_1G709060	Pmu7_1	16904490	16906619	+	Mannan endo-1,4-beta-mannosidase 7; Beta-mannanase 7; Endo-beta-1,4-mannanase 7; Precursor;	215.858	144.13	166.435	72.7265	108.143	149.037	203.606	166.517	150.83	O	O	x	x	x	x	O
Pmu.7_1G709070	Pmu7_1	16907484	16909622	+	Putative pentatricopeptide repeat-containing protein At3g47840;	1.80195	1.57171	1.54408	3.28353	1.76399	1.54754	1.32427	1.29795	1.63421	O	O	x	x	x	x	O
Pmu.7_1G709080	Pmu7_1	16910332	16911927	-	Lipid phosphate phosphatase epsilon 2, chloroplastic; Phosphatidic acid phosphatase epsilon 2; Plastidic phosphatidic acid phosphatase epsilon 2; Precursor;	9.54642	8.88479	8.9675	12.2063	5.80152	8.92837	7.44153	11.9208	10.3206	O	x	x	x	x	x	x
Pmu.7_1G709090	Pmu7_1	16915364	16915657	+		0	0	0	0	0	0	0	0	0	x	x	x	x	x	x	x
Pmu.7_1G709100	Pmu7_1	16918644	16919408	+		18.5325	14.0561	18.0938	14.8121	7.78276	7.64272	11.2075	7.96463	23.2929	O	O	x	x	x	x	O
Pmu.7_1G709110	Pmu7_1	16924636	16926023	-		26.3578	21.0976	22.9519	38.5359	7.74738	8.02936	6.17599	10.3116	13.049	O	O	x	x	x	x	O
Pmu.7_1G709120	Pmu7_1	16929736	16930793	+	Heavy metal-associated isoprenylated plant protein 34 Precursor;	1.195	0.300911	0.501906	0.216605	0.681935	0.077086	0.52051	0.488999	0.580948	O	O	O	x	x	x	O
Pmu.7_1G709130	Pmu7_1	16931682	16936130	+	ToMV susceptible protein tm-1(GCR26) Disease susceptible protein tm-1 Protein p80(GCR26)	23.9518	19.7178	14.0747	21.8184	37.3065	27.5256	26.7637	27.1223	22.721	O	x	O	x	x	x	O
Pmu.7_1G709140	Pmu7_1	16936193	16939390	-	Abscisic acid 8'-hydroxylase 3; 8'-hydroxylase 3; Cytochrome P450 707A3;	0.131371	0.0446648	0.0773663	0.0769955	0.322239	0.427155	1.03284	0.836643	0.277527	O	O	x	x	x	x	O
Pmu.7_1G709150	Pmu7_1	16942118	16944710	+	Protein HYPER-SENSITIVITY-RELATED 4 BCS1-like protein;	43.2254	98.8792	56.2765	18.2092	201.48	107.078	21.0503	45.4151	22.3542	O	O	x	x	x	x	O
Pmu.7_1G709160	Pmu7_1	16946582	16949230	+	AAA-ATPase At5g17760;	96.5719	86.4932	50.0537	48.3362	68.1856	109.192	31.6803	73.7114	45.8758	O	O	O	x	x	x	O
Pmu.7_1G709170	Pmu7_1	16949535	16952225	-		14.9747	13.7512	10.5178	12.8201	12.9305	10.1421	11.1075	10.8541	8.94829	O	x	O	x	x	x	O
Pmu.7_1G709180	Pmu7_1	16957883	16958368	+	Basic form of pathogenesis-related protein 1; 1; Precursor;	0	0.183693	0	2.09124	0	0	0	0	0.913097	O	O	O	x	x	x	O
Pmu.7_1G709190	Pmu7_1	16960446	16964089	+	AAA-ATPase At2g18193;	0.136735	0.284937	0.405853	1.32245	0.308872	0.156859	0.215846	0.118225	1.31409	O	O	O	x	x	x	O
Pmu.7_1G709200	Pmu7_1	16964691	16966640	+	AAA-ATPase At2g18190;	1.15739	1.69812	1.24051	1.48677	1.09979	2.6116	2.25831	1.84402	1.90535	O	O	O	x	x	x	O
Pmu.7_1G709210	Pmu7_1	16967729	16969573	+	AAA-ATPase At2g18190;	0	0.0290314	0	0.104202	0	0	0	0	0	x	x	O	x	O	x	x
Pmu.7_1G709220	Pmu7_1	16973292	16974632	+	AAA-ATPase At2g18193;	34.6965	109.685	54.341	57.2162	184.712	74.6064	56.187	56.7854	92.1854	O	O	x	x	x	x	O
Pmu.7_1G709230	Pmu7_1	16976459	16977859	+	AAA-ATPase At2g18193;	55.4766	136.692	136.347	65.6389	454.991	284.15	80.5681	95.7577	72.4184	O	O	x	x	x	x	O
Pmu.7_1G709240	Pmu7_1	16979795	16982232	+	AAA-ATPase At2g18193;	3.93452	6.03948	4.14928	3.60367	18.0264	12.3154	8.9674	6.75126	11.7572	O	O	x	x	x	x	O
Pmu.7_1G709250	Pmu7_1	16984257	16987734	+	AAA-ATPase At2g18193;	0.0602895	0.051337	0.0701656	0.0386477	0.246138	0.162018	0.0904246	0.0729684	0.0984787	x	x	O	x	x	x	x
Pmu.7_1G709260	Pmu7_1	16987967	16989432	+	AAA-ATPase At2g18193;	11.4925	106.677	114.604	36.3299	158.241	117.601	20.7638	35.4653	24.6706	O	O	x	x	x	x	O
Pmu.7_1G709270	Pmu7_1	16991283	16995318	+	Disease resistance RPP13-like protein 4; Disease resistance protein ZAR1 Protein HOPZ-ACTIVATED RESISTANCE 1	16.8524	62.5378	60.0067	10.1496	116.258	85.4104	17.928	34.2854	8.65948	O	O	x	x	x	x	O
Pmu.7_1G709280	Pmu7_1	17008164	17009417	+	bZIP transcription factor 44	399.226	270.12	188.396	255.099	102.739	110.862	97.7885	150.228	194.284	O	O	x	x	x	x	O
Pmu.7_1G709290	Pmu7_1	17011216	17015366	-	Periodic tryptophan protein 1 homolog;	32.0156	30.3018	24.6803	33.5584	33.2449	34.1727	34.4098	33.3817	26.404	O	x	x	x	x	x	x
Pmu.7_1G709300	Pmu7_1	17019053	17020330	+	Kinesin-like protein KIN-10A Phragmoplast-associated kinesin-related protein 2	1.38165	1.13142	1.11895	1.45778	0.0651431	0	0	0.394865	0.205079	O	O	x	x	x	x	O
Pmu.7_1G709310	Pmu7_1	17027572	17028564	+	Trophinin; MAGE-D3 antigen;	89.584	102.078	313.479	92.4084	403.914	166.116	1566.47	581.778	915.714	O	O	x	x	x	O	O
Pmu.7_1G709320	Pmu7_1	17030256	17031650	+		2098.73	1917.03	3279.36	2884.57	5535.39	5162.59	21904	10077	17355.6	O	O	x	x	x	O	O
Pmu.7_1G709330	Pmu7_1	17034187	17035150	+		124.554	98.6274	281.222	22.6425	691.856	881.657	160.085	96.6594	218.344	O	O	O	x	x	O	O
Pmu.7_1G709340	Pmu7_1	17035433	17037675	-	Pentatricopeptide repeat-containing protein At5g44230;	10.133	11.8105	10.3005	19.6735	14.4866	9.28538	7.32871	9.52954	8.49029	O	O	x	x	x	O	O
Pmu.7_1G709350	Pmu7_1	17038495	17040447	+	Protein FAR1-RELATED SEQUENCE 5;	13.1876	9.19995	7.82492	8.29849	10.2935	13.2503	10.753	12.6373	9.10863	O	x	x	x	x	O	O
Pmu.7_1G709360	Pmu7_1	17040798	17042475	+		12.0186	8.4328	6.71932	5.78963	5.69209	5.00511	6.60826	8.07214	4.98837	O	O	x	x	x	O	O
Pmu.7_1G709370	Pmu7_1	17042519	17044441	+	Protein FAR1-RELATED SEQUENCE 5;	16.3154	10.4081	7.51769	8.57666	13.8118	15.6909	17.2612	13.6841	14.1927	O	x	x	x	x	O	O
Pmu.7_1G709380	Pmu7_1	17045636	17046603	+		21.1744	20.8537	16.1492	12.9777	27.973	18.0219	18.9335	20.9158	8.80816	O	O	x	x	x	O	O
Pmu.7_1G709390	Pmu7_1	17046885	17051235	-	Lipopolysaccharide core biosynthesis mannosyltransferase LpsB;	22.3034	21.1781	21.3441	19.9892	18.4323	23.1771	23.3361	22.4225	22.5577	O	x	x	x	x	O	O
Pmu.7_1G709400	Pmu7_1	17052147	17056316	+		17.7433	17.6259	13.1936	21.8771	8.21021	8.99139	11.8646	13.6498	10.8218	O	x	x	x	x	O	O
Pmu.7_1G709410	Pmu7_1	17057789	17059600	+	Peroxidase 72; P72; ATP6a; PRXR8; Precursor;	15.0587	4.89449	4.63352	1.18654	12.2757	11.1206	4.08004	3.29362	3.35642	O	O	x	x	x	O	O
Pmu.7_1G709420	Pmu7_1	17061325	17061903	+	50S ribosomal protein L7/L12	94.0608	89.8775	51.5702	98.1387	72.9069	82.2753	65.2068	76.3135	61.0674	O	x	x	x	x	O	O
Pmu.7_1G709430	Pmu7_1	17063378	17064424	-		18.4637	17.2401	15.9242	21.4541	9.86477	10.9686	17.9503	27.915	8.72365	O	O	O	O	x	O	O
Pmu.7_1G709440	Pmu7_1	17066143	17067123	-		0.540763	0.200205	1.20906	0.477875	1.06277	1.48872	5.77105	7.37814	2.05914	O	O	x	x	x	O	O
Pmu.7_1G709450	Pmu7_1	17067719	17071779	+	Folate transporter 1, chloroplastic;	4.36312	6.68907	8.56379	8.61279	2.97286	3.71363	5.73277	6.22756	3.79896	O	O	O	x	x	O	O
Pmu.7_1G709460	Pmu7_1	17071723	17073634	-	Epoxide hydrolase A Epoxide hydrolase EphA	23.575	58.5125	70.2874	11.2867	76.3368	38.5173	18.222	48.4285	20.2954	O	O	O	x	x	O	O
Pmu.7_1G709470	Pmu7_1	17074484	17076086	-	Epoxide hydrolase A Epoxide hydrolase EphA	54.7433	43.1257	62.9767	16.7142	46.0959	41.158	21.246	24.7934	22.0781	O	O	O	x	x	O	O
Pmu.7_1G709480	Pmu7_1	17077386	17078813	-		0	0	0.0571495	0.144654	0	0	0.22011	0.181662	0.123443	x	x	O	x	x	x	x
Pmu.7_1G709490	Pmu7_1	17081604	17083776	-	Probable ubiquitin-conjugating enzyme E2 18; E2 ubiquitin-conjugating enzyme 18; Ubiquitin carrier protein 18;	81.3156	73.3049	75.8424	90.386	49.1309	54.1432	58.1654	66.9301	85.4462	O	x	x	x	x	O	O
Pmu.7_1G709500	Pmu7_1	17085543	17091244	-	D-2-hydroxyglutarate dehydrogenase, mitochondrial; Precursor;	19.0371	13.1393	17.536	11.4288	12.4759	14.464	18.5946	21.7003	19.2008	O	x	x	x	x	O	O
Pmu.7_1G709510	Pmu7_1	17091315	17094919	+	CDK5RAP1-like protein;	16.6846	14.2999	12.0324	26.2214	10.0008	16.3578	16.3631	17.2642	28.6524	O	O	x	x	x	O	O
Pmu.7_1G709520	Pmu7_1	17098870	17103226	+	3-epi-6-deoxocathasterone 23-monooxygenase CYP90C1 (22R,23R)-22,23-dihydroxy-campest-4-en-3-one synthase (22R,23R)-22,23-dihydroxycampesterol synthase 6-deoxoteasterone synthase Cytochrome P450 90C1 Protein ROTUNDIFOLIA 3 Teasterone synthase	67.8297	43.6805	38.6541	23.8459	32.772	32.6879	23.0357	34.9548	45.6751	O	O	x	x	x	O	O
Pmu.7_1G709530	Pmu7_1	17104411	17105733	-	Ribosomal RNA small subunit methyltransferase, mitochondrial 18S mitochondrial rRNA (adenine(1914)-N(6)/adenine(1915)-N(6))-dimethyltransferase Adenosine dimethyl transferase 1B Dimethyladenosine transferase 1B Precursor;	3.62227	2.30276	2.4413	3.90267	4.12822	3.05058	3.62701	3.51153	2.18588	O	x	x	x	x	O	O
Pmu.7_1G709540	Pmu7_1	17113963	17119756	+	Beta-galactosidase 3; 3; Precursor;	25.7639	33.1867	35.3782	58.2283	23.8568	30.1916	43.3855	40.4728	64.0104	O	O	x	x	x	O	O
Pmu.7_1G709550	Pmu7_1	17120445	17122370	-	Thioredoxin H-type;	2.82746	10.6231	19.4467	9.4531	1.73476	1.84106	5.96212	4.62237	9.59593	O	O	O	x	x	O	O
Pmu.7_1G709560	Pmu7_1	17124332	17126565	-	Protein RTE1-HOMOLOG;	29.7946	28.6939	28.1648	17.1362	21.1375	24.0063	24.6091	30.0043	19.101	O	x	x	x	x	O	O
Pmu.7_1G709570	Pmu7_1	17126695	17133242	+	Protein MICRORCHIDIA 2 Protein CRT1-homolog 1	28.4662	22.5772	19.5663	18.8323	23.0153	25.3358	28.1551	35.5411	16.4915	O	O	O	x	x	O	O
Pmu.7_1G709580	Pmu7_1	17134253	17140285	+		32.0838	26.0252	26.7109	29.3397	41.4169	41.9974	49.0834	47.7025	52.635	O	x	O	x	x	O	O
Pmu.7_1G709590	Pmu7_1	17146905	17149576	-	Protein SHORT INTERNODES;	15.3799	12.2929	10.634	9.51475	22.5289	19.0125	17.0432	16.3575	21.7265	O	O	O	x	x	O	O
Pmu.7_1G709600	Pmu7_1	17161162	17165228	+	Probable methyltransferase PMT27;	2.47728	1.8633	1.46114	0.714897	1.88191	1.45534	1.52746	2.59366	0.74398	O	O	x	x	x	O	O
Pmu.7_1G709610	Pmu7_1	17165046	17167725	-	Glutaredoxin-C3;	35.1407	34.2357	33.5128	31.4428	17.6358	13.7228	17.5806	19.5382	12.9735	O	O	x	x	x	O	O
Pmu.7_1G709620	Pmu7_1	17168279	17170039	+		0.273366	0.209485	0.280261	0.308742	0.0495323	0.317295	0.446543	0.389586	0.394803	x	x	x	x	x	x	x
Pmu.7_1G709630	Pmu7_1	17170233	17173459	-	Aldehyde dehydrogenase family 3 member F1;	93.3584	68.7493	63.137	28.5556	132.727	86.8621	175.439	192.917	113.395	O	O	x	x	x	O	O
Pmu.7_1G709640	Pmu7_1	17176679	17178709	+	Agamous-like MADS-box protein TM6 VvAP3.2 VviAP3b	0.133412	0.174331	0.587373	2.01546	1.59251	1.35481	1.81994	1.48494	3.81882	O	O	x	x	x	O	O
Pmu.7_1G709650	Pmu7_1	17179604	17184435	+	Microspherule protein 1; 58 kDa microspherule protein; Cell cycle-regulated factor p78; INO80 complex subunit J; MCRS2;	21.9999	18.9693	17.6904	13.567	34.857	30.3547	25.6867	31.6502	18.0614	O	x	O	x	x	O	O
Pmu.7_1G709660	Pmu7_1	17186090	17187373	+	Receptor-like protein 34 Precursor;	43.2832	33.4416	18.0143	84.0258	97.7362	60.4005	118.653	64.1336	119.596	O	O	O	x	x	O	O
Pmu.7_1G709670	Pmu7_1	17188646	17190568	+	Probable leucine-rich repeat receptor-like protein kinase At5g63930; Precursor;	0.0983215	0.191837	0.10633	1.09198	0.19375	0.0403065	0.204556	0	0.366767	O	O	O	x	x	O	O
Pmu.7_1G709680	Pmu7_1	17192987	17193268	+		0	0	0	0.205088	0	0	0	0	0	x	x	O	x	x	x	x
Pmu.7_1G709690	Pmu7_1	17199997	17201459	+	GATA transcription factor 5;	96.6648	63.1615	51.6785	116.927	82.4538	59.7795	68.6007	48.7303	85.2919	O	O	x	x	x	O	O
Pmu.7_1G709700	Pmu7_1	17206425	17207306	-		0.0841349	3.87891	5.70717	50.6551	0.0988961	0	0.623684	0.686102	0.890614	O	O	x	x	x	O	O
Pmu.7_1G709710	Pmu7_1	17216932	17218659	+	Cytochrome P450 84A1; Ferulate-5-hydroxylase;	24.859	15.6943	11.7695	5.60023	17.8981	10.6514	12.2442	23.0217	81.1402	O	O	O	x	x	x	O
Pmu.7_1G709720	Pmu7_1	17220856	17223225	-	Protein FMP32, mitochondrial; Found in mitochondrial proteome protein 32; Precursor;	15.8538	23.9032	24.3096	21.7009	30.043	22.2929	17.0237	22.3511	13.782	O	O	x	x	x	x	O
Pmu.7_1G709730	Pmu7_1	17224331	17226658	-		48.1542	48.8017	49.7026	46.3757	30.6973	29.0137	38.6805	34.7465	29.971	O	x	x	x	x	x	x
Pmu.7_1G709740	Pmu7_1	17228657	17232971	-	Transmembrane and coiled-coil domain-containing protein 4;	40.7249	40.1083	42.7989	31.1169	44.0882	39.412	39.1868	54.1136	38.5442	O	x	x	x	x	x	x
Pmu.7_1G709750	Pmu7_1	17234013	17241224	-	Zinc finger CCCH domain-containing protein 19; Protein Needed for RDR2-independent DNA methylation;	35.6944	41.8773	43.6468	39.4446	64.7682	36.7731	31.475	37.2958	41.2747	O	O	O	x	x	x	O
Pmu.7_1G709760	Pmu7_1	17247997	17255595	+		36.3427	30.4054	32.5306	28.5464	21.3924	23.3657	25.1911	32.6297	22.1405	O	x	O	x	x	x	O
Pmu.7_1G709770	Pmu7_1	17256888	17258682	+	Fructose-bisphosphate aldolase 2, chloroplastic Precursor;	0.220061	0.157466	0.661714	0.40664	0.6027	0.498806	0.175207	0.0939839	0.339622	x	O	O	O	x	x	x
Pmu.7_1G709780	Pmu7_1	17259321	17260669	+	AAA-ATPase At2g18193;	0	0.172063	0.365269	0.732184	0.0851568	0.235829	0.058276	0.129229	0.324957	x	O	O	O	x	x	x
Pmu.7_1G709790	Pmu7_1	17260979	17264718	-	Probable serine protease EDA2; Protein EMBRYO SAC DEVELOPMENT ARREST 2; Precursor;	170.155	121.209	113.915	81.6082	144.926	136.346	130.072	123.782	118.757	O	x	O	x	x	x	O
Pmu.7_1G709800	Pmu7_1	17265305	17268219	-	B-box zinc finger protein 19 Protein DOUBLE B-BOX 1B; Protein SALT TOLERANCE HOMOLOG 5;	4.58003	6.43219	9.92613	43.9737	6.41093	16.858	15.4617	9.59346	38.6516	O	O	x	x	x	x	O
Pmu.7_1G709810	Pmu7_1	17268964	17271445	+	Pentatricopeptide repeat-containing protein At1g09820;	7.69007	6.28481	3.58118	9.05389	5.20904	7.58397	7.03502	4.97238	6.89622	O	O	x	x	x	x	O
Pmu.7_1G709820	Pmu7_1	17271826	17273191	-	Glyoxylase I 4	223.473	445.254	316.791	245.711	167.708	236.859	186.487	111.588	205.712	O	O	O	x	x	x	O
Pmu.7_1G709830	Pmu7_1	17278441	17285134	+	Kinesin-like protein KIN-7H	4.51339	4.56552	4.81527	5.39183	6.32472	7.67422	5.08755	7.22745	3.95578	O	x	O	x	x	x	O
Pmu.7_1G709840	Pmu7_1	17288639	17292611	+	Probable LRR receptor-like serine/threonine-protein kinase At4g36180; Precursor;	10.921	12.112	6.46742	18.6265	11.4506	11.1089	4.9294	8.59399	12.3084	O	O	x	x	x	x	O
Pmu.7_1G709850	Pmu7_1	17292625	17292903	+		1.0041	2.74096	2.79473	1.49458	0	0	0	0.944718	0	O	O	O	x	x	x	O
Pmu.7_1G709860	Pmu7_1	17294395	17295971	-		218.611	304.566	256.37	183.298	106.372	97.6243	111.718	123.481	115.036	O	O	x	x	x	x	O
Pmu.7_1G709870	Pmu7_1	17302629	17308154	+	NAC domain-containing protein 37 Protein VASCULAR RELATED NAC-DOMAIN 1	1.22517	0.724142	0.812604	1.65589	0.460464	1.05971	1.57948	0.763055	1.12194	O	O	x	x	x	x	O
Pmu.7_1G709880	Pmu7_1	17313323	17314281	-		1266.23	636.343	340.463	202.754	1288.35	1825.37	880.838	1269.7	443.675	O	O	x	x	x	x	O
Pmu.7_1G709890	Pmu7_1	17316593	17321503	-	Heterogeneous nuclear ribonucleoprotein Q Q Protein LHP1-INTERACTING FACTOR 2	34.4815	25.8837	20.3631	22.0487	36.3251	36.5975	36.1134	32.9603	24.7651	O	x	O	x	x	x	O
Pmu.7_1G709900	Pmu7_1	17321607	17323905	+		16.2524	16.1033	17.7994	14.8569	17.1189	17.6872	15.7364	16.6804	12.7021	O	x	x	x	x	x	x
Pmu.7_1G709910	Pmu7_1	17324216	17325683	-	GDP-mannose 4,6 dehydratase 2; GDP-D-mannose dehydratase 2; 2;	69.2378	161.429	173.713	163.338	243.234	139.773	93.4896	163.194	128.265	O	O	x	x	x	x	O
Pmu.7_1G709920	Pmu7_1	17328460	17333060	+	Zinc finger CCCH domain-containing protein 30;	5.80589	11.4696	17.2597	13.8513	48.8345	18.9683	8.29059	16.2193	9.28935	O	O	O	x	x	x	O
Pmu.7_1G709930	Pmu7_1	17337059	17337379	-	Auxin-responsive protein SAUR50 Protein SMALL AUXIN UP-REGULATED RNA 50	4.5142	8.94403	30.0221	50.4477	0	1.0086	4.65458	93.1526	73.6471	O	O	O	x	x	x	O
Pmu.7_1G709940	Pmu7_1	17340961	17343922	-	Transcription initiation factor TFIID subunit 14b GAS 41-like protein Protein AF-9 homolog a TBP-associated factor 14b	25.889	22.952	18.3692	22.3266	14.8694	17.7663	16.8341	15.3339	13.802	O	x	O	x	x	x	O
Pmu.7_1G709950	Pmu7_1	17344543	17350940	-	Endoglucanase 24; Endo-1,4-beta glucanase 24; Precursor;	18.2749	16.1901	14.5026	13.1317	12.8626	13.7683	13.6824	17.2007	13.1795	O	x	O	x	x	x	O
Pmu.7_1G709960	Pmu7_1	17352164	17355057	+		31.6032	20.3467	14.2431	25.9139	28.022	27.3793	35.7657	26.462	29.6505	O	x	O	x	x	x	O
Pmu.7_1G709970	Pmu7_1	17355628	17356200	-		39.562	25.2199	28.0009	92.9516	7.56814	10.0484	20.5854	25.6037	20.6716	O	O	x	x	x	x	O
Pmu.7_1G709980	Pmu7_1	17357563	17361287	+	RNA demethylase ALKBH9B Alkylated DNA repair protein alkB homolog 9B Alpha-ketoglutarate-dependent dioxygenase alkB homolog 9B	31.0908	30.3818	28.9482	24.7093	38.9277	31.1347	35.9378	26.6478	31.2719	O	x	x	O	x	x	O
Pmu.7_1G709990	Pmu7_1	17365865	17367270	+		14.507	6.16639	3.8774	1.24554	1.99859	0.795312	0.391244	1.10878	3.29299	O	O	O	x	x	x	O
Pmu.7_1G710000	Pmu7_1	17369909	17372087	-	Protein ANTHESIS POMOTING FACTOR 1	28.9262	29.9073	26.8507	25.4454	15.7679	17.306	19.8148	24.4938	13.9724	O	x	x	x	x	x	x
Pmu.7_1G710010	Pmu7_1	17374231	17374551	-		0.705768	0.713673	1.77471	1.58219	0.357871	0.254072	0	0.530113	0.266751	O	x	x	x	x	x	x
Pmu.7_1G710020	Pmu7_1	17376249	17376946	-		0.541754	0.839798	1.055	1.9138	0.357821	0.233688	1.12705	0.982896	0.490431	O	x	x	O	x	x	O
Pmu.7_1G710030	Pmu7_1	17380078	17402710	+	Transcription-associated protein 1; dTRA1;	17.3691	15.0992	13.6177	14.9297	27.1534	24.263	24.4932	27.792	40.4054	O	O	O	x	x	x	O
Pmu.7_1G710040	Pmu7_1	17405109	17406950	-		7.70943	24.4171	21.8162	97.5531	6.34111	6.94844	8.71189	9.59399	24.5279	O	O	O	x	x	x	O
Pmu.7_1G710050	Pmu7_1	17409519	17410157	-	Snakin-2; Precursor;	22.2256	31.7097	37.4923	8.59221	38.9641	21.2842	1.47751	8.99021	1.61529	O	O	x	x	x	x	O
Pmu.7_1G710060	Pmu7_1	17420144	17421912	+		542.052	580.591	249.104	146.195	450.264	536.666	136.536	212.199	110.28	O	O	O	x	x	x	O
Pmu.7_1G710070	Pmu7_1	17423231	17424015	-		0	0	0	0	0	0	0	0.11369	0	x	x	x	x	x	x	x
Pmu.7_1G710080	Pmu7_1	17432019	17435977	+	Calcium-dependent protein kinase 28	109.311	98.7997	91.0995	51.8725	158.047	137.433	138.389	115.198	138.043	O	O	x	x	x	x	O
Pmu.7_1G710090	Pmu7_1	17436711	17438810	-	Transcription factor bHLH121; Basic helix-loop-helix protein 121; 121; Transcription factor EN 138; bHLH transcription factor bHLH121;	32.5757	18.6079	16.8895	21.3793	29.1872	22.9387	39.2908	31.3489	36.3654	O	O	x	x	x	x	O
Pmu.7_1G710100	Pmu7_1	17439194	17442893	+	DNA-(apurinic or apyrimidinic site) endonuclease 2 Apurinic-apyrimidinic endonuclease 2;	13.7432	10.7868	9.22178	15.156	14.6842	14.0665	21.6854	18.8171	17.299	O	O	O	x	x	x	O
Pmu.7_1G710110	Pmu7_1	17446933	17447916	+	Chaperone protein dnaJ 11, chloroplastic; Precursor;	104.677	50.4722	89.0157	108.309	38.0111	24.8123	102.942	71.3485	299.401	O	O	x	x	x	x	O
Pmu.7_1G710120	Pmu7_1	17463764	17465788	+	Vacuolar protein 8;	57.7232	61.3067	43.6958	48.618	87.3069	71.3613	65.3682	59.1328	73.4673	O	x	x	x	x	x	x
Pmu.7_1G710130	Pmu7_1	17466478	17468665	-		4.12184	2.34161	1.25459	2.1584	9.57737	2.94896	9.52719	2.7626	1.03076	O	O	x	x	x	x	O
Pmu.7_1G710140	Pmu7_1	17468796	17469083	-		6.81883	2.03534	0.850467	3.11195	19.1841	5.06547	24.0294	5.65488	1.52146	O	O	x	x	x	x	O
Pmu.7_1G710150	Pmu7_1	17471990	17472328	+		0	0	0	0	1.26308	0	1.62522	0.760908	0.252588	O	x	x	x	x	x	x
Pmu.7_1G710160	Pmu7_1	17472627	17475537	-		0.566603	0.349514	0.238932	0.447732	0.525605	0.526693	1.1889	0.827234	0.326822	O	O	O	x	x	x	O
Pmu.7_1G710170	Pmu7_1	17476797	17477858	-		1.16967	1.1766	1.0064	1.51666	0.63808	0.374033	0.518314	0.162773	0.564044	O	x	O	x	x	x	O
Pmu.7_1G710180	Pmu7_1	17477890	17478231	-		2.32316	1.23528	1.19459	1.53662	0.92684	0.476941	0.459733	0.99873	0.515977	O	x	x	x	x	x	x
Pmu.7_1G710190	Pmu7_1	17478340	17478618	+		1.45947	0.93827	0.732878	1.23598	2.04556	2.30636	1.97333	1.24442	0.918702	O	x	x	x	x	x	x
Pmu.7_1G710200	Pmu7_1	17480317	17482616	+		102.854	63.3801	93.4024	173.678	43.2999	100.742	92.6738	107.175	108.133	O	O	x	x	x	x	O
Pmu.7_1G710210	Pmu7_1	17483741	17484535	+	Cold shock protein 1; Cold shock domain-containing protein 1;	120.749	133.253	109.647	143.155	79.3775	74.1031	89.4297	73.0024	70.6019	O	x	x	x	x	x	x
Pmu.7_1G710220	Pmu7_1	17485739	17486529	-		0.0677525	0	0.206345	0	0.215524	0	0.0996137	0.105712	0.114838	x	x	x	x	x	x	x
Pmu.7_1G710230	Pmu7_1	17488789	17490274	+	Thaumatin-like protein 1 Precursor;	8.50316	10.2048	9.36653	4.0548	3.61679	1.03389	5.87514	3.8113	9.41426	O	O	x	x	x	x	O
Pmu.7_1G710240	Pmu7_1	17494126	17495634	-		0.54565	0.244469	0.270479	0.214658	0	0	0	0	0	x	O	O	x	x	x	x
Pmu.7_1G710250	Pmu7_1	17501110	17502496	+	Thaumatin-like protein 1 Precursor;	30.3329	29.3457	28.1851	14.1148	68.3232	40.7586	50.5816	29.1232	44.8124	O	O	x	x	x	x	O
Pmu.7_1G710260	Pmu7_1	17504533	17507035	-	Calmodulin-lysine N-methyltransferase KMT	27.7064	23.3005	16.9638	19.7971	26.4531	26.4134	31.0472	35.207	26.2995	O	x	x	x	x	x	x
Pmu.7_1G710270	Pmu7_1	17507671	17509735	-	Protein NUCLEAR FUSION DEFECTIVE 4	0.0218692	0.0417681	0.179121	0.0210753	0	0	0.0380359	0	0	x	x	O	x	x	x	x
Pmu.7_1G710280	Pmu7_1	17510406	17514335	-	Oligopeptide transporter 7;	28.3595	22.8406	23.2129	23.595	26.323	22.8678	23.4942	18.9421	32.7047	O	x	x	x	x	x	x
Pmu.7_1G710290	Pmu7_1	17515536	17518476	-	rRNA (cytosine-C(5))-methyltransferase NOP2C Nucleolar protein 2C tRNA methyltransferase 4f	4.71419	4.1527	5.09894	9.21573	4.39472	2.45193	5.50951	4.45065	6.39013	O	O	x	x	x	x	O
Pmu.7_1G710300	Pmu7_1	17518640	17522175	+	Receptor homology region, transmembrane domain- and RING domain-containing protein 1; ReMembR-H2 protein JR700; Precursor;	17.7172	13.934	13.7718	8.90045	14.9919	12.5006	15.1914	15.613	8.70814	O	x	x	x	x	x	x
Pmu.7_1G710310	Pmu7_1	17523640	17525187	+	Thiosulfate sulfurtransferase 18; Sulfurtransferase 18;	61.72	47.2498	43.6145	47.5516	280.8	69.3521	222.133	155.055	36.2235	O	O	x	x	x	x	O
Pmu.7_1G710320	Pmu7_1	17529958	17533751	+	MLO-like protein 4;	7.01136	5.26978	5.29058	16.5362	7.04857	5.80303	18.3278	13.0249	13.3407	O	O	x	x	x	x	O
Pmu.7_1G710330	Pmu7_1	17534702	17539991	+	26S proteasome non-ATPase regulatory subunit 4 homolog 26S proteasome regulatory subunit RPN10 26S proteasome regulatory subunit S5a homolog	42.3941	41.6988	42.3101	51.2013	27.7131	31.1042	39.296	35.2428	43.4312	O	x	x	x	x	x	x
Pmu.7_1G710340	Pmu7_1	17537397	17537735	-		0	0	0	0	0	0	0	0	0	x	x	x	x	x	x	x
Pmu.7_1G710350	Pmu7_1	17540519	17542699	+		0.0491446	0.105039	0.502532	0.0699616	0.841338	0.334606	0.324672	0.35223	0.357777	x	O	x	x	x	x	x
Pmu.7_1G710360	Pmu7_1	17544764	17552302	+		0.717759	1.31499	2.00711	10.4379	0.45054	1.35276	0.719727	1.20204	5.78711	O	O	O	x	x	x	O
Pmu.7_1G710370	Pmu7_1	17553160	17556656	+	Protein EARLY-RESPONSIVE TO DEHYDRATION 7, chloroplastic Precursor;	10.0247	12.0038	12.8932	9.29339	16.2881	15.3179	12.3021	12.2738	10.8848	O	x	x	x	x	x	x
Pmu.7_1G710380	Pmu7_1	17561629	17567170	+	Histidine kinase 1; Arabidopsis histidine kinase 1; Protein AUTHENTIC HIS-KINASE 1;	1.62457	1.73307	1.40785	13.0805	0.545658	1.79282	2.61159	2.40581	3.85379	O	O	O	x	x	x	O
Pmu.7_1G710390	Pmu7_1	17568477	17570091	+	Proteasome subunit alpha type-7; 20S proteasome alpha subunit D; 20S proteasome subunit alpha-4;	126.304	134.038	139.613	199.12	98.5136	133.179	171.717	158.514	142.013	O	x	x	x	x	x	x
Pmu.7_1G710400	Pmu7_1	17571100	17573529	+		21.0113	22.0477	26.6768	11.6328	8.39664	9.39597	16.0219	13.1739	8.59715	O	O	x	x	x	x	O
Pmu.7_1G710410	Pmu7_1	17574922	17576697	+	Protein POLLENLESS 3-LIKE 2	9.17799	24.3214	15.7778	88.0518	3.04401	5.34331	7.35062	6.78069	16.3532	O	O	x	x	x	x	O
Pmu.7_1G710420	Pmu7_1	17577246	17579191	-	L-ascorbate peroxidase 3;	1.08543	1.4968	2.56432	4.9167	2.59072	1.116	3.47607	3.70581	4.89214	O	O	x	x	x	x	O
Pmu.7_1G710430	Pmu7_1	17579592	17582070	-	L-ascorbate peroxidase 3;	57.8164	43.2179	75.1667	58.438	38.2202	63.5243	96.7327	105.04	98.5871	O	O	O	x	x	x	O
Pmu.7_1G710440	Pmu7_1	17584697	17587728	+	Protein ALTERED PHOSPHATE STARVATION RESPONSE 1	17.2987	13.2865	8.68751	19.7093	18.3433	21.7009	15.6156	8.762	17.7376	O	O	x	x	x	x	O
Pmu.7_1G710450	Pmu7_1	17588670	17589527	-	L10-interacting MYB domain-containing protein	19.8432	13.9155	13.4169	8.79909	23.7495	18.0797	33.1841	25.4086	12.8532	O	O	x	x	x	x	O
Pmu.7_1G710460	Pmu7_1	17596968	17599616	+		69.34	110.269	88.2079	111.054	50.6996	60.5057	58.4278	75.1266	95.2082	O	x	x	x	x	x	x
Pmu.7_1G710470	Pmu7_1	17602109	17605079	+	Rac-like GTP-binding protein ARAC1; GTPase protein ROP3; Precursor;	153.227	143.843	122.709	160.819	127.019	118.435	133.772	115.816	117.24	O	x	x	x	x	x	x
Pmu.7_1G710480	Pmu7_1	17606280	17613150	-	Vacuolar protein sorting-associated protein 35A; Protein ZIG SUPPRESSOR 3; Vesicle protein sorting 35A;	49.726	40.2712	37.8295	40.866	53.3101	56.5638	72.767	65.4636	60.1181	O	x	x	x	x	x	x
Pmu.7_1G710490	Pmu7_1	17613850	17617625	-	Disintegrin and metalloproteinase domain-containing protein 29; 29; Cancer/testis antigen 73; Precursor;	30.8027	27.7486	32.0489	38.8067	39.8163	42.4055	61.8016	54.1269	64.124	O	O	x	x	x	x	O
Pmu.7_1G710500	Pmu7_1	17620190	17621063	-	Heavy metal-associated isoprenylated plant protein 26 Farnesylated protein 6 Precursor;	0.805514	0.0986856	0.187324	0	0.720807	1.48638	0.359836	0.295135	0	O	O	x	x	x	x	O
Pmu.7_1G710510	Pmu7_1	17621937	17624197	-	Protein ALTERED PHOSPHATE STARVATION RESPONSE 1	0.120173	0.123675	0.289947	0.290664	0.266402	0.354558	0.208636	0.190541	0.425635	x	x	x	x	x	x	x
Pmu.7_1G710520	Pmu7_1	17625151	17630141	-		9.0977	7.36579	7.32693	10.2348	8.74129	8.02295	9.37687	9.66486	11.5823	O	x	x	x	x	x	x
Pmu.7_1G710530	Pmu7_1	17634609	17637540	+	GDSL esterase/lipase EXL3; Family II extracellular lipase 3; II lipase EXL3; Precursor;	19.2951	33.9038	43.7764	9.53826	15.4147	12.875	31.0624	40.0954	17.3149	O	O	x	x	x	x	O
Pmu.7_1G710540	Pmu7_1	17639029	17641507	+		14.4935	10.5711	8.93954	33.4601	8.16054	11.2671	12.3104	14.4804	23.5195	O	O	x	x	x	x	O
Pmu.7_1G710550	Pmu7_1	17641568	17644315	-	F-box protein At4g35930;	4.55281	6.91573	6.88377	11.0695	2.52698	2.40359	4.29222	4.26294	4.31211	O	O	x	x	x	x	O
Pmu.7_1G710560	Pmu7_1	17652052	17653150	+		14.8491	13.2897	10.8039	14.5284	22.1146	35.0888	20.3233	14.3948	20.1112	O	O	x	x	x	x	O
Pmu.7_1G710570	Pmu7_1	17653190	17657203	+	Protein MID1-COMPLEMENTING ACTIVITY 1;	27.7214	26.9662	19.7971	24.9514	35.3261	39.8425	36.7209	29.6551	26.7215	O	x	x	x	x	x	x
Pmu.7_1G710580	Pmu7_1	17661364	17662517	+	SKP1-like protein 1A 1 UFO-binding protein 1	255.379	215.652	248.707	243.313	202.902	273.579	353.513	336.3	365.975	O	x	x	x	x	x	x
Pmu.7_1G710590	Pmu7_1	17663330	17665036	-	Pentatricopeptide repeat-containing protein At3g51320;	6.47832	8.9187	5.43937	15.7968	9.11128	6.82814	8.38536	7.43769	9.12123	O	O	x	x	x	x	O
Pmu.7_1G710600	Pmu7_1	17669190	17670746	+	SKP1-like protein 11;	145.772	116.114	109.912	55.9457	63.9011	89.4566	121.086	115.659	112.617	O	O	x	x	x	x	O
Pmu.7_1G710610	Pmu7_1	17673257	17673613	+	E3 ubiquitin-protein ligase RNF6; RING-type E3 ubiquitin transferase RNF6	0.126499	0	0.116667	0.283909	0	0	0	0	0	x	x	x	x	x	x	x
Pmu.7_1G710620	Pmu7_1	17675756	17676702	-	Protein FD bZIP transcription factor 14	30.0861	13.2749	5.5363	7.79004	28.3508	35.9278	110.05	15.2515	13.236	O	O	x	x	x	x	O
Pmu.7_1G710630	Pmu7_1	17682480	17687468	-	La-related protein 1C;	19.6752	19.7766	17.3066	23.2108	28.7134	24.8368	32.7745	24.9156	29.7475	O	x	x	x	x	x	x
Pmu.7_1G710640	Pmu7_1	17689113	17691228	-		23.4938	25.1492	20.7105	44.3832	12.2495	17.0595	18.3616	21.81	17.4154	O	O	x	x	x	x	O
Pmu.7_1G710650	Pmu7_1	17691276	17692870	+	Histone-arginine methyltransferase METTL23 Methyltransferase-like protein 23	56.6339	50.961	36.2376	40.2264	31.163	26.4286	33.5326	40.9014	17.2277	O	O	x	x	x	x	O
Pmu.7_1G710660	Pmu7_1	17693275	17694502	-	Peroxidase 64; P64; ATP17a; PRXR4; Precursor;	20.6531	9.77129	5.77402	2.67579	15.9802	8.87701	4.29151	49.1862	28.2703	O	O	x	x	x	x	O
Pmu.7_1G710670	Pmu7_1	17696342	17700064	+	Pre-rRNA-processing protein esf1;	17.2594	16.8124	12.3546	28.3782	27.7167	20.058	31.013	26.4845	28.1921	O	O	x	x	x	x	O
Pmu.7_1G710680	Pmu7_1	17700188	17703570	-	Aspartyl protease family protein 1 Precursor;	34.5739	80.0816	148.846	37.9237	143.715	65.4844	28.3168	76.2644	28.0645	O	O	x	x	x	x	O
Pmu.7_1G710690	Pmu7_1	17706486	17709815	-	Aspartyl protease family protein 1 Precursor;	26.2862	28.5217	25.6605	26.8772	16.3674	14.0194	28.6015	28.5799	32.1704	O	O	x	x	x	x	O
